# Supplementary material for: Origins of Enhanced Enantioselectivity in the Pd-Catalyzed Decarboxylative Allylic Alkylation of N-Benzoyl Lactams
Source: Catalysts. Author manuscript; Available in PMC 2023 Nov 21. (PMC10662798; doi:10.3390/catal13091258)
Supplement: supplementary material [file NIHMS1937657-supplement-supplementary_material.zip]

Archive with 136 entries (134 files):
- Supporting Information Files/
- __MACOSX/._Supporting Information Files
- Supporting Information Files/.DS_Store
- __MACOSX/Supporting Information Files/._.DS_Store
- Supporting Information Files/structures/
- __MACOSX/Supporting Information Files/._structures
- Supporting Information Files/QM_Data_Lactams.xlsx
- __MACOSX/Supporting Information Files/._QM_Data_Lactams.xlsx
- Supporting Information Files/structures/TS7c_ii.xyz
- __MACOSX/Supporting Information Files/structures/._TS7c_ii.xyz
- Supporting Information Files/structures/TS7a_vii.xyz
- __MACOSX/Supporting Information Files/structures/._TS7a_vii.xyz
- Supporting Information Files/structures/TS1_iii.xyz
- __MACOSX/Supporting Information Files/structures/._TS1_iii.xyz
- Supporting Information Files/structures/TS6a_ii.xyz
- __MACOSX/Supporting Information Files/structures/._TS6a_ii.xyz
- Supporting Information Files/structures/TS3.xyz
- __MACOSX/Supporting Information Files/structures/._TS3.xyz
- Supporting Information Files/structures/TS2.xyz
- __MACOSX/Supporting Information Files/structures/._TS2.xyz
- Supporting Information Files/structures/TS7b_v.xyz
- __MACOSX/Supporting Information Files/structures/._TS7b_v.xyz
- Supporting Information Files/structures/TS1.xyz
- __MACOSX/Supporting Information Files/structures/._TS1.xyz
- Supporting Information Files/structures/TS2_ii.xyz
- __MACOSX/Supporting Information Files/structures/._TS2_ii.xyz
- Supporting Information Files/structures/.DS_Store
- __MACOSX/Supporting Information Files/structures/._.DS_Store
- Supporting Information Files/structures/TS4.xyz
- __MACOSX/Supporting Information Files/structures/._TS4.xyz
- Supporting Information Files/structures/TS6c_ii.xyz
- __MACOSX/Supporting Information Files/structures/._TS6c_ii.xyz
- Supporting Information Files/structures/TS5b_iv.xyz
- __MACOSX/Supporting Information Files/structures/._TS5b_iv.xyz
- Supporting Information Files/structures/TS7a_ii.xyz
- __MACOSX/Supporting Information Files/structures/._TS7a_ii.xyz
- Supporting Information Files/structures/TS6a_iii.xyz
- __MACOSX/Supporting Information Files/structures/._TS6a_iii.xyz
- Supporting Information Files/structures/TS7a_iii.xyz
- __MACOSX/Supporting Information Files/structures/._TS7a_iii.xyz
- Supporting Information Files/structures/TS7a_v.xyz
- __MACOSX/Supporting Information Files/structures/._TS7a_v.xyz
- Supporting Information Files/structures/TS4_ii.xyz
- __MACOSX/Supporting Information Files/structures/._TS4_ii.xyz
- Supporting Information Files/structures/TS7c.xyz
- __MACOSX/Supporting Information Files/structures/._TS7c.xyz
- Supporting Information Files/structures/TS7b.xyz
- __MACOSX/Supporting Information Files/structures/._TS7b.xyz
- Supporting Information Files/structures/TS3_iv.xyz
- __MACOSX/Supporting Information Files/structures/._TS3_iv.xyz
- Supporting Information Files/structures/TS7c_vi.xyz
- __MACOSX/Supporting Information Files/structures/._TS7c_vi.xyz
- Supporting Information Files/structures/TS5a_ii.xyz
- __MACOSX/Supporting Information Files/structures/._TS5a_ii.xyz
- Supporting Information Files/structures/TS2_iii.xyz
- __MACOSX/Supporting Information Files/structures/._TS2_iii.xyz
- Supporting Information Files/structures/TS7b_vii.xyz
- __MACOSX/Supporting Information Files/structures/._TS7b_vii.xyz
- Supporting Information Files/structures/TS7b_iv.xyz
- __MACOSX/Supporting Information Files/structures/._TS7b_iv.xyz
- Supporting Information Files/structures/TS7c_iii.xyz
- __MACOSX/Supporting Information Files/structures/._TS7c_iii.xyz
- Supporting Information Files/structures/TS6c_iii.xyz
- __MACOSX/Supporting Information Files/structures/._TS6c_iii.xyz
- Supporting Information Files/structures/TS7a.xyz
- __MACOSX/Supporting Information Files/structures/._TS7a.xyz
- Supporting Information Files/structures/TS7c_v.xyz
- __MACOSX/Supporting Information Files/structures/._TS7c_v.xyz
- Supporting Information Files/structures/TS7c_vii.xyz
- __MACOSX/Supporting Information Files/structures/._TS7c_vii.xyz
- Supporting Information Files/structures/TS3_iii.xyz
- __MACOSX/Supporting Information Files/structures/._TS3_iii.xyz
- Supporting Information Files/structures/TS6a.xyz
- __MACOSX/Supporting Information Files/structures/._TS6a.xyz
- Supporting Information Files/structures/TS6b_iv.xyz
- __MACOSX/Supporting Information Files/structures/._TS6b_iv.xyz
- Supporting Information Files/structures/TS5c_ii.xyz
- __MACOSX/Supporting Information Files/structures/._TS5c_ii.xyz
- Supporting Information Files/structures/TS6b_iii.xyz
- __MACOSX/Supporting Information Files/structures/._TS6b_iii.xyz
- Supporting Information Files/structures/TS7b_iii.xyz
- __MACOSX/Supporting Information Files/structures/._TS7b_iii.xyz
- Supporting Information Files/structures/TS6b.xyz
- __MACOSX/Supporting Information Files/structures/._TS6b.xyz
- Supporting Information Files/structures/TS7a_vi.xyz
- __MACOSX/Supporting Information Files/structures/._TS7a_vi.xyz
- Supporting Information Files/structures/TS6c.xyz
- __MACOSX/Supporting Information Files/structures/._TS6c.xyz
- Supporting Information Files/structures/TS7c_viii.xyz
- __MACOSX/Supporting Information Files/structures/._TS7c_viii.xyz
- Supporting Information Files/structures/TS7b_viii.xyz
- __MACOSX/Supporting Information Files/structures/._TS7b_viii.xyz
- Supporting Information Files/structures/TS1_iv.xyz
- __MACOSX/Supporting Information Files/structures/._TS1_iv.xyz
- Supporting Information Files/structures/TS3_ii.xyz
- __MACOSX/Supporting Information Files/structures/._TS3_ii.xyz
- Supporting Information Files/structures/TS5b.xyz
- __MACOSX/Supporting Information Files/structures/._TS5b.xyz
- Supporting Information Files/structures/TS5c.xyz
- __MACOSX/Supporting Information Files/structures/._TS5c.xyz
- Supporting Information Files/structures/TS4_iv.xyz
- __MACOSX/Supporting Information Files/structures/._TS4_iv.xyz
- Supporting Information Files/structures/TS5a_iii.xyz
- __MACOSX/Supporting Information Files/structures/._TS5a_iii.xyz
- Supporting Information Files/structures/TS5a.xyz
- __MACOSX/Supporting Information Files/structures/._TS5a.xyz
- Supporting Information Files/structures/TS7b_ii.xyz
- __MACOSX/Supporting Information Files/structures/._TS7b_ii.xyz
- Supporting Information Files/structures/TS5a_iv.xyz
- __MACOSX/Supporting Information Files/structures/._TS5a_iv.xyz
- Supporting Information Files/structures/TS5c_iv.xyz
- __MACOSX/Supporting Information Files/structures/._TS5c_iv.xyz
- Supporting Information Files/structures/TS6b_ii.xyz
- __MACOSX/Supporting Information Files/structures/._TS6b_ii.xyz
- Supporting Information Files/structures/TS1_ii.xyz
- __MACOSX/Supporting Information Files/structures/._TS1_ii.xyz
- Supporting Information Files/structures/TS6a_iv.xyz
- __MACOSX/Supporting Information Files/structures/._TS6a_iv.xyz
- Supporting Information Files/structures/TS7a_viii.xyz
- __MACOSX/Supporting Information Files/structures/._TS7a_viii.xyz
- Supporting Information Files/structures/TS7c_iv.xyz
- __MACOSX/Supporting Information Files/structures/._TS7c_iv.xyz
- Supporting Information Files/structures/TS2_iv.xyz
- __MACOSX/Supporting Information Files/structures/._TS2_iv.xyz
- Supporting Information Files/structures/TS7b_vi.xyz
- __MACOSX/Supporting Information Files/structures/._TS7b_vi.xyz
- Supporting Information Files/structures/TS5b_iii.xyz
- __MACOSX/Supporting Information Files/structures/._TS5b_iii.xyz
- Supporting Information Files/structures/TS5c_iii.xyz
- __MACOSX/Supporting Information Files/structures/._TS5c_iii.xyz
- Supporting Information Files/structures/TS7a_iv.xyz
- __MACOSX/Supporting Information Files/structures/._TS7a_iv.xyz
- Supporting Information Files/structures/TS5b_ii.xyz
- __MACOSX/Supporting Information Files/structures/._TS5b_ii.xyz
- Supporting Information Files/structures/TS4_iii.xyz
- __MACOSX/Supporting Information Files/structures/._TS4_iii.xyz
