# Supplementary material for: Origins of Enhanced Enantioselectivity in the Pd-Catalyzed Decarboxylative Allylic Alkylation of N-Benzoyl Lactams
Source: Catalysts. Author manuscript; Available in PMC 2023 Nov 21. (PMC10662798; doi:10.3390/catal13091258)
Supplement: supplementary material [file NIHMS1937657-supplement-supplementary_material.zip › Supporting Information Files/QM_Data_Lactams.xlsx]

## Sheet: QM_data_all
																		(select basis set controls)
														wB97M-V/(ma)-def2-TZVPP/SMD(PhMe)		revDOD-PBEP86-NL/(ma)-def2-TZVPP/SMD(PhMe)		wB97M-V/(ma)-def2-QZVPP/SMD(PhMe)		revDOD-PBEP86-NL/(ma)-def2-QZVPP/SMD(PhMe)					R	0.00198587	kcal/K/mol
			r2SCAN-D4/def2-TZVP [Pd], ma-def2-SVP [N,O,F], def2-SVP [C,H]																						T	313.15	K
		Structure	E(el)	ZPE	H	TS(vib)	TS(rot)	TS(trans)	TS'	G	G'	G-E(el)	G'-E(el)	E(el)	G final	E(el)	G final	E(el)	G final	E(el)	G final			TS	Product	Grel	exp(-G/RT)	Pop.
	N-Bz lactam (tBuPHOX)	TS6a	-2391.47	0.764477	-2390.66	0.0765782	0.0182574	0.0217272	0.0965705	-2390.77	-2390.75	0.694647	0.714639	-2393.87	-2393.16	-2390.35	-2389.64	-2393.97	-2393.26					TS6a	S	5.18338	0.000239954	0.000230013		er	41.6944	to 1
		TS5a_ii	-2391.48	0.76456	-2390.66	0.0757197	0.0181644	0.0217272	0.0956655	-2390.78	-2390.76	0.695493	0.715439	-2393.88	-2393.16	-2390.36	-2389.64	-2393.98	-2393.26					TS5a_ii	S	2.52434	0.0172623	0.0165471		ee	0.953155
		TS6a_ii	-2391.46	0.764733	-2390.65	0.0765803	0.0182853	0.0217272	0.0965865	-2390.77	-2390.75	0.694795	0.714802	-2393.87	-2393.15	-2390.35	-2389.64	-2393.97	-2393.25					TS6a_ii	S	8.04626	2.4033e-06	2.30373e-06
		TS5a_iii	-2391.47	0.764758	-2390.66	0.0753588	0.0181604	0.0217272	0.0953025	-2390.78	-2390.76	0.695935	0.715879	-2393.87	-2393.16	-2390.36	-2389.64	-2393.97	-2393.26					TS5a_iii	S	5.43926	0.000159013	0.000152425
		TS6a_iii	-2391.46	0.764229	-2390.65	0.0766417	0.0182616	0.0217272	0.0966361	-2390.77	-2390.75	0.694375	0.714369	-2393.87	-2393.15	-2390.35	-2389.64	-2393.97	-2393.25					TS6a_iii	S	8.34446	1.48782e-06	1.42619e-06
		TS5a	-2391.48	0.765039	-2390.67	0.0755997	0.0181732	0.0217272	0.0955499	-2390.78	-2390.76	0.696	0.71595	-2393.88	-2393.17	-2390.36	-2389.65	-2393.98	-2393.27					TS5a	S	0	1	0.958573
		TS6a_iv	-2391.46	0.764375	-2390.65	0.0768953	0.0182889	0.0217272	0.0969034	-2390.76	-2390.74	0.694268	0.714276	-2393.86	-2393.15	-2390.35	-2389.63	-2393.96	-2393.25					TS6a_iv	S	10.7314	3.20323e-08	3.07053e-08
		TS5a_iv	-2391.47	0.765169	-2390.66	0.0754666	0.0181736	0.0217272	0.095417	-2390.78	-2390.76	0.696255	0.716205	-2393.87	-2393.16	-2390.36	-2389.64	-2393.98	-2393.26					TS5a_iv	S	4.22639	0.00111804	0.00107172
		TS7a_ii	-2391.47	0.765187	-2390.66	0.0762962	0.018337	0.0217272	0.0963283	-2390.77	-2390.75	0.695448	0.71548	-2393.87	-2393.16	-2390.36	-2389.64	-2393.97	-2393.26					TS7a_ii	R	4.95142	0.000348436	0.000334001
		TS7a	-2391.47	0.765005	-2390.66	0.0761769	0.0182494	0.0217272	0.0961652	-2390.78	-2390.76	0.695495	0.715483	-2393.88	-2393.16	-2390.36	-2389.64	-2393.98	-2393.26					TS7a	R	2.33869	0.0232677	0.0223038
		TS7a_iii	-2391.47	0.764498	-2390.65	0.0775419	0.0183904	0.0217272	0.0976006	-2390.77	-2390.75	0.693765	0.713824	-2393.87	-2393.16	-2390.35	-2389.64	-2393.97	-2393.26					TS7a_iii	R	4.9125	0.000370935	0.000355569
		TS7a_iv	-2391.46	0.764328	-2390.65	0.0771388	0.0184259	0.0217272	0.0972154	-2390.77	-2390.75	0.693887	0.713963	-2393.87	-2393.15	-2390.35	-2389.64	-2393.97	-2393.26					TS7a_iv	R	7.5596	5.25615e-06	5.0384e-06
		TS7a_v	-2391.46	0.7649	-2390.65	0.0765523	0.018351	0.0217272	0.0965913	-2390.77	-2390.75	0.694938	0.714977	-2393.87	-2393.15	-2390.35	-2389.64	-2393.97	-2393.25					TS7a_v	R	7.59849	4.93756e-06	4.73301e-06
		TS7a_vi	-2391.46	0.765253	-2390.65	0.0757342	0.0182649	0.0217272	0.0957302	-2390.77	-2390.75	0.695994	0.71599	-2393.87	-2393.15	-2390.35	-2389.64	-2393.97	-2393.26					TS7a_vi	R	6.37492	3.53184e-05	3.38553e-05
		TS7a_vii	-2391.46	0.764235	-2390.65	0.0778222	0.0184072	0.0217272	0.0978894	-2390.77	-2390.75	0.693271	0.713339	-2393.86	-2393.15	-2390.35	-2389.64	-2393.97	-2393.25					TS7a_vii	R	8.37354	1.41985e-06	1.36103e-06
		TS7a_viii	-2391.47	0.764923	-2390.65	0.0768461	0.0183951	0.0217272	0.0969073	-2390.77	-2390.75	0.694671	0.714732	-2393.87	-2393.16	-2390.36	-2389.64	-2393.97	-2393.26					TS7a_viii	R	4.86475	0.000400545	0.000383952
																								TS	Product	Grel	exp(-G/RT)	Pop.
	N-Bz lactam (CF3-tBuPHOX)	TS6b	-3401.48	0.777664	-3400.64	0.098428	0.0191584	0.0220674	0.119041	-3400.78	-3400.76	0.695892	0.716505	-3405.27	-3404.56	-3400.5	-3399.78			-3401.07	-3400.35			TS6b	S	4.69573	0.000525636	0.000514853		er	172.133	to 1
		TS5b_ii	-3401.48	0.777654	-3400.65	0.0978303	0.0190987	0.0220674	0.118413	-3400.78	-3400.76	0.6964	0.716983	-3405.28	-3404.56	-3400.5	-3399.78			-3401.07	-3400.36			TS5b_ii	S	2.73854	0.0122323	0.0119814		ee	0.988448
		TS6b_ii	-3401.47	0.777653	-3400.64	0.0984895	0.0191664	0.0220674	0.119106	-3400.78	-3400.75	0.695814	0.716431	-3405.27	-3404.55	-3400.49	-3399.77							TS6b_ii	S	8.44841	1.25881e-06	1.23299e-06
		TS5b_iii	-3401.48	0.777852	-3400.64	0.0975788	0.0190972	0.0220674	0.118161	-3400.78	-3400.76	0.696737	0.717319	-3405.27	-3404.56	-3400.5	-3399.78							TS5b_iii	S	5.38256	0.000174192	0.000170619
		TS6b_iii	-3401.47	0.777289	-3400.64	0.09897	0.0191617	0.0220674	0.119585	-3400.78	-3400.76	0.69513	0.715745	-3405.27	-3404.55	-3400.49	-3399.77							TS6b_iii	S	7.63987	4.61967e-06	4.52491e-06
		TS5b	-3401.49	0.778189	-3400.65	0.0975707	0.0191051	0.0220674	0.118157	-3400.79	-3400.77	0.697038	0.717624	-3405.28	-3404.57	-3400.5	-3399.79			-3401.08	-3400.36			TS5b	S	0	1	0.979487
		TS6b_iv	-3401.47	0.77725	-3400.63	0.0992908	0.0191753	0.0220674	0.119912	-3400.77	-3400.75	0.694805	0.715426	-3405.26	-3404.55	-3400.48	-3399.77							TS6b_iv	S	11.2881	1.30859e-08	1.28174e-08
		TS5b_iv	-3401.48	0.778314	-3400.64	0.097504	0.0191081	0.0220674	0.118092	-3400.78	-3400.76	0.697231	0.717819	-3405.28	-3404.56	-3400.5	-3399.78							TS5b_iv	S	3.8322	0.00210738	0.00206415
		TS7b_ii	-3401.47	0.778251	-3400.64	0.0986757	0.0191979	0.0220674	0.119308	-3400.78	-3400.76	0.696114	0.716747	-3405.27	-3404.56	-3400.49	-3399.78							TS7b_ii	R	5.50595	0.000142844	0.000139914
		TS7b	-3401.48	0.777922	-3400.64	0.0986158	0.0191757	0.0220674	0.119237	-3400.78	-3400.76	0.695951	0.716573	-3405.28	-3404.56	-3400.5	-3399.78			-3401.07	-3400.36			TS7b	R	3.22639	0.00558233	0.00546782
		TS7b_iii	-3401.47	0.777595	-3400.63	0.0997038	0.0192863	0.0220674	0.120381	-3400.78	-3400.75	0.694647	0.715324	-3405.27	-3404.56	-3400.49	-3399.78							TS7b_iii	R	5.81138	8.74097e-05	8.56167e-05
		TS7b_iv	-3401.47	0.777289	-3400.63	0.0996324	0.0193214	0.0220674	0.120327	-3400.77	-3400.75	0.694375	0.71507	-3405.27	-3404.55	-3400.49	-3399.77							TS7b_iv	R	8.53463	1.09584e-06	1.07336e-06
		TS7b_v	-3401.47	0.777996	-3400.63	0.0988039	0.0192257	0.0220674	0.11945	-3400.77	-3400.75	0.69577	0.716417	-3405.27	-3404.55	-3400.49	-3399.77							TS7b_v	R	7.893	3.07492e-06	3.01185e-06
		TS7b_vi	-3401.47	0.777685	-3400.63	0.0983989	0.0191145	0.0220674	0.11899	-3400.77	-3400.75	0.696063	0.716653	-3405.27	-3404.55	-3400.49	-3399.77							TS7b_vi	R	8.66785	8.84531e-07	8.66387e-07
		TS7b_vii	-3401.46	0.777317	-3400.63	0.0999867	0.0192768	0.0220674	0.120659	-3400.77	-3400.75	0.694164	0.714836	-3405.27	-3404.55	-3400.49	-3399.77							TS7b_vii	R	9.14821	4.08553e-07	4.00172e-07
		TS7b_viii	-3401.47	0.777966	-3400.63	0.0992015	0.019299	0.0220674	0.119885	-3400.77	-3400.75	0.695326	0.716009	-3405.27	-3404.56	-3400.49	-3399.78							TS7b_viii	R	5.87555	7.88403e-05	7.72231e-05
																								TS	Product	Grel	exp(-G/RT)	Pop.
	N-Ac lactam (tBuPHOX)	TS5c	-2199.98	0.711562	-2199.22	0.0712797	0.0180608	0.021605	0.0911126	-2199.33	-2199.31	0.64433	0.664163	-2202.14	-2201.47	-2198.95	-2198.29							TS5c	S	0	1	0.940452		er	19.6105	to 1
		TS6c	-2199.97	0.711328	-2199.22	0.0716276	0.0180302	0.021605	0.0914452	-2199.33	-2199.31	0.643851	0.663669	-2202.13	-2201.46	-2198.94	-2198.28							TS6c	S	5.00739	0.000318444	0.000299482		ee	0.902962
		TS6c_ii	-2199.96	0.711495	-2199.21	0.0718461	0.0180536	0.021605	0.0916754	-2199.32	-2199.3	0.643778	0.663607	-2202.12	-2201.45	-2198.94	-2198.28							TS6c_ii	S	8.68903	8.54912e-07	8.04004e-07
		TS5c_ii	-2199.97	0.711877	-2199.22	0.0710607	0.0180809	0.021605	0.0909036	-2199.33	-2199.31	0.64476	0.664603	-2202.13	-2201.47	-2198.95	-2198.28							TS5c_ii	S	2.98354	0.00824921	0.00775798
		TS5c_iii	-2199.97	0.711735	-2199.22	0.0708733	0.0179954	0.021605	0.0906736	-2199.33	-2199.31	0.644852	0.664652	-2202.13	-2201.46	-2198.95	-2198.28							TS5c_iii	S	4.3863	0.000864534	0.000813053
		TS5c_iv	-2199.97	0.711811	-2199.22	0.0709684	0.0180622	0.021605	0.0908021	-2199.33	-2199.31	0.644741	0.664574	-2202.13	-2201.46	-2198.95	-2198.28							TS5c_iv	S	3.7797	0.00229299	0.00215645
		TS6c_iii	-2199.97	0.71186	-2199.21	0.0707791	0.0180054	0.021605	0.0905843	-2199.32	-2199.3	0.645048	0.664853	-2202.12	-2201.45	-2198.94	-2198.28							TS6c_iii	S	8.60455	9.79311e-07	9.20996e-07
		TS7c_ii	-2199.97	0.711856	-2199.21	0.0706789	0.0180484	0.021605	0.0905056	-2199.32	-2199.3	0.645097	0.664924	-2202.12	-2201.46	-2198.94	-2198.28							TS7c_ii	R	6.54403	2.69093e-05	2.5307e-05
		TS7c	-2199.98	0.711894	-2199.22	0.0710572	0.0180811	0.021605	0.0909002	-2199.33	-2199.31	0.644759	0.664602	-2202.13	-2201.47	-2198.95	-2198.29							TS7c	R	2.09805	0.0342611	0.032221
		TS7c_iii	-2199.97	0.711121	-2199.21	0.0715993	0.0180775	0.021605	0.0914405	-2199.32	-2199.3	0.64372	0.663561	-2202.12	-2201.46	-2198.94	-2198.28							TS7c_iii	R	6.82578	1.71057e-05	1.60871e-05
		TS7c_iv	-2199.97	0.71136	-2199.22	0.0715598	0.0180943	0.021605	0.0914094	-2199.33	-2199.31	0.64392	0.663769	-2202.13	-2201.46	-2198.95	-2198.28							TS7c_iv	R	3.32454	0.00476726	0.00448338
		TS7c_v	-2199.98	0.712161	-2199.22	0.0704364	0.0180672	0.021605	0.0902725	-2199.33	-2199.31	0.645439	0.665275	-2202.13	-2201.47	-2198.95	-2198.28							TS7c_v	R	2.76161	0.0117869	0.011085
		TS7c_vi	-2199.97	0.711941	-2199.21	0.0704748	0.0180432	0.021605	0.0902989	-2199.32	-2199.3	0.645274	0.665098	-2202.12	-2201.46	-2198.94	-2198.28							TS7c_vi	R	8.30358	1.58891e-06	1.4943e-06
		TS7c_vii	-2199.97	0.7115	-2199.22	0.0711521	0.0180903	0.021605	0.0909998	-2199.33	-2199.31	0.644344	0.664192	-2202.13	-2201.46	-2198.95	-2198.28							TS7c_vii	R	4.49741	0.000723072	0.000680015
		TS7c_viii	-2199.97	0.711637	-2199.21	0.0711979	0.0180866	0.021605	0.0910437	-2199.32	-2199.3	0.644407	0.664252	-2202.12	-2201.46	-2198.94	-2198.28							TS7c_viii	R	7.36496	7.18782e-06	6.7598e-06
																								TS	Product	Grel	exp(-G/RT)	Pop.
	cyclohexanone (tBuPHOX)	TS1	-2031.47	0.685173	-2030.74	0.0653584	0.0179323	0.0215137	0.0850814	-2030.85	-2030.83	0.620902	0.640625	-2033.4	-2032.76	-2030.47	-2029.83							TS1	S	0	1	0.884905		er	17.1115	to 1
		TS1_ii	-2031.47	0.685195	-2030.74	0.0654412	0.0179329	0.0215137	0.0851645	-2030.85	-2030.83	0.620873	0.640596	-2033.4	-2032.75	-2030.47	-2029.83							TS1_ii	S	1.67848	0.0672694	0.059527		ee	0.889573
		TS1_iii	-2031.46	0.684997	-2030.74	0.0654149	0.0179271	0.0215137	0.0851354	-2030.84	-2030.82	0.620646	0.640366	-2033.39	-2032.75	-2030.46	-2029.82							TS1_iii	S	4.98036	0.000332593	0.000294313
		TS1_iv	-2031.46	0.685091	-2030.73	0.0656586	0.017928	0.0215137	0.0853794	-2030.84	-2030.82	0.620597	0.640318	-2033.39	-2032.75	-2030.46	-2029.82							TS1_iv	S	5.96392	6.8396e-05	6.05239e-05
		TS2	-2031.47	0.685251	-2030.74	0.0656409	0.0179355	0.0215137	0.0853655	-2030.85	-2030.83	0.620664	0.640389	-2033.39	-2032.75	-2030.47	-2029.83							TS2	R	2.02459	0.0385573	0.0341196
		TS2_ii	-2031.46	0.685314	-2030.74	0.0655121	0.0179394	0.0215137	0.0852387	-2030.84	-2030.82	0.620871	0.640598	-2033.39	-2032.75	-2030.47	-2029.82							TS2_ii	R	3.61293	0.00299825	0.00265316
		TS2_iii	-2031.47	0.684887	-2030.74	0.0654475	0.0179343	0.0215137	0.0851715	-2030.85	-2030.83	0.620568	0.640292	-2033.39	-2032.75	-2030.47	-2029.83							TS2_iii	R	2.45622	0.0192606	0.0170438
		TS2_iv	-2031.46	0.684792	-2030.74	0.0657423	0.0179323	0.0215137	0.0854653	-2030.84	-2030.82	0.62029	0.640013	-2033.39	-2032.75	-2030.46	-2029.82							TS2_iv	R	4.01188	0.00157855	0.00139686
																								TS	Product	Grel	exp(-G/RT)	Pop.
	N-H lactam (tBuPHOX)	TS3	-2047.5	0.673941	-2046.79	0.0656095	0.01793	0.0215159	0.0853324	-2046.89	-2046.87	0.609496	0.629219	-2049.46	-2048.83	-2046.51	-2045.88							TS3	S	0	1	0.76905		er	18.4328	to 1
		TS3_ii	-2047.5	0.673563	-2046.79	0.0658485	0.0179277	0.0215159	0.0855703	-2046.89	-2046.87	0.60902	0.628741	-2049.46	-2048.83	-2046.51	-2045.88							TS3_ii	S	0.945386	0.218665	0.168164		ee	0.897081
		TS3_iii	-2047.5	0.673401	-2046.78	0.0660583	0.0179094	0.0215159	0.0857709	-2046.89	-2046.87	0.608673	0.628385	-2049.45	-2048.82	-2046.5	-2045.88							TS3_iii	S	2.63557	0.0144351	0.0111013
		TS3_iv	-2047.49	0.673793	-2046.78	0.0657496	0.0179264	0.0215159	0.0854707	-2046.89	-2046.87	0.609252	0.628973	-2049.45	-2048.82	-2046.5	-2045.87							TS3_iv	S	5.05921	0.000292987	0.000225322
		TS4	-2047.5	0.673944	-2046.79	0.0654633	0.0179126	0.0215159	0.0851775	-2046.89	-2046.87	0.609578	0.629292	-2049.46	-2048.83	-2046.51	-2045.88							TS4	R	2.14379	0.0318317	0.0244802
		TS4_ii	-2047.5	0.6734	-2046.78	0.0661535	0.017916	0.0215159	0.0858695	-2046.89	-2046.87	0.608664	0.62838	-2049.45	-2048.83	-2046.5	-2045.87							TS4_ii	R	2.90116	0.00941768	0.00724267
		TS4_iii	-2047.5	0.673534	-2046.78	0.0659553	0.0179331	0.0215159	0.0856798	-2046.89	-2046.87	0.608854	0.628579	-2049.46	-2048.83	-2046.5	-2045.88							TS4_iii	R	2.39459	0.0212672	0.0163555
		TS4_iv	-2047.5	0.673381	-2046.78	0.0660695	0.0179328	0.0215159	0.0857939	-2046.89	-2046.87	0.608668	0.628393	-2049.45	-2048.82	-2046.5	-2045.87							TS4_iv	R	3.37492	0.0043963	0.00338097
