# Supplementary material for: Origins of Enhanced Enantioselectivity in the Pd-Catalyzed Decarboxylative Allylic Alkylation of N-Benzoyl Lactams
Source: Catalysts. Author manuscript; Available in PMC 2023 Nov 21. (PMC10662798; doi:10.3390/catal13091258)
Supplement: supplementary material [file NIHMS1937657-supplement-supplementary_material.zip › Supporting Information Files/structures/TS7c_ii.xyz]

86
Coordinates from ORCA-job TS4b_01_r2SCAN
  Pd  -2.13523652942467      5.38666954154920     16.09702370965153
  P   -1.90423908284519      5.41196582693273     18.29653135850814
  O   -3.03155061024251      5.22664644738043     14.12978993366369
  N   -4.09185294190578      6.44601156225561     16.58088816197519
  C   -2.34133785950747      7.03459205115891     19.04902896783253
  C   -1.64171845819545      7.49994799812410     20.17562237616877
  H   -0.84993847465236      6.88047236485344     20.60342936979707
  C   -1.93858029612973      8.72853505903254     20.76875900841913
  H   -1.37457263053044      9.05520033541452     21.64738036504167
  C   -2.95735605704647      9.52600534171684     20.24308424806625
  C   -3.67027881552185      9.08401920302051     19.13124108102706
  H   -4.47055755171389      9.69695776014827     18.71485792424464
  C   -3.38155831182246      7.84820493441640     18.51823899581868
  C   -0.33095449740120      4.97956053891421     19.12415729185749
  C   -0.19653376991072      3.87830640952691     19.98485676430256
  C   0.80998964442895      5.74226978783771     18.80519511804288
  C   -3.12784203314887      4.26440370258221     19.04639250045151
  C   -4.79680361057793      3.67027497825101     20.70766707021620
  C   -3.86139914252576      4.57842453192402     20.20200674738384
  H   -3.70941719182714      5.53864138299693     20.70420950040524
  C   -1.81595088208125      5.32709382081614     12.12676150893926
  C   -1.59163331750171      4.74238697343662     10.75025592544402
  C   -1.80457708199583      3.23399667733669     10.69359765802509
  C   -3.06131003874938      2.86316275557960     11.46958254979439
  H   -3.24734409581972      1.78517924189398     11.41324384265754
  H   -3.94076847274477      3.37418042998909     11.03299474629765
  N   -2.91664605764261      3.26441583963961     12.87021594761385
  C   -2.63034696398847      4.66591122495168     13.07332885355746
  C   -1.79891403637244      6.83051238996610     12.19885301226716
  H   -1.73354048173088      7.17011613917088     13.24265702479211
  H   -0.94265520451166      7.23973442957243     11.63740313149560
  H   -2.71901962190119      7.26039784489561     11.76132777433159
  C   -0.21074277165618      4.70626783919358     15.60508012909433
  H   -0.35359978621439      3.62056562111526     15.48823657911164
  H   0.39690104089083      4.95371277865988     16.48468569531463
  C   0.14411873432896      5.40987440491363     14.40927850168984
  H   0.48495457175173      6.44922337150883     14.51373146121412
  C   0.03669837362967      4.88430309087385     13.12368403737090
  H   0.56519020324621      5.38916676861723     12.30857834817344
  H   -0.04145513660081      3.79534048923076     13.02131246408323
  O   -5.22142542989298      8.32344694414304     17.08438763055180
  C   -4.20162522864626      7.47188340522540     17.35808947152457
  C   -5.24829923015070      6.45087580175306     15.66431503245154
  C   -5.79959081967996      7.87504252401606     15.84142245810784
  H   -5.46316718616839      8.56252560907267     15.04731353749230
  H   -6.89124877982090      7.94161162447957     15.93957488199603
  C   -6.25142935130673      5.30540397639167     15.99681460433911
  H   -4.87478012405689      6.28260011360177     14.64307428120832
  C   -6.69621508463227      5.36864904723933     17.46294498695543
  H   -7.44575716051446      4.58714490263657     17.66639501228173
  H   -5.84667188962584      5.19673762189328     18.14208100019447
  H   -7.15322698135976      6.34003963302786     17.71784588501649
  C   -5.57377738414379      3.96088816713240     15.71759350770262
  H   -6.24195418092769      3.13085885388672     16.00228703568630
  H   -5.32381977026248      3.86447412351153     14.64974163274718
  H   -4.63363611493442      3.85941628685320     16.27529407620668
  C   -7.46748611303630      5.43924771692062     15.06850377109163
  H   -8.07135969085361      6.33699797951614     15.27881804296594
  H   -7.15676530732164      5.47359658097186     14.01051298455282
  H   -8.13004459135830      4.56755392226551     15.19333162513693
  C   -3.33576216786244      3.02914581646595     18.40642972541727
  C   -4.26128272387865      2.12045159214002     18.92616405530178
  C   -4.99670815843546      2.44050060470387     20.07242900586612
  H   -5.37291465942755      3.92660664794387     21.60192890652949
  H   -2.79414621363356      2.79732460051883     17.48194012450445
  H   -4.41998487660821      1.16452852156927     18.41826061822874
  C   1.05205913836474      3.55607558000880     20.52643743921434
  C   2.17611893347933      4.32759399032013     20.21838294485671
  C   2.05134157248221      5.42440140221229     19.35786118267644
  H   0.71581087838113      6.59800806932818     18.12726069341210
  H   2.92782744991354      6.02924645457495     19.10730009711746
  H   -1.07208787432259      3.27324362107743     20.23660511932638
  H   1.14365058155034      2.69723166691548     21.19806750363712
  H   -0.58096030537571      5.00477065413895     10.38616987345338
  H   -2.29203841930327      5.23471905568585     10.04435154051966
  H   -0.94664551217763      2.70099659835356     11.13845641666451
  H   -1.89267314998408      2.89075171207656      9.64911971862896
  C   -3.00525104865049      2.36560353836201     13.91800827765148
  C   -3.56770035198449      0.98761239924680     13.60512052879105
  O   -2.66391917889724      2.63581308683533     15.06386935399288
  H   3.15096026842854      4.07264662101566     20.64427112405589
  H   -3.20032505157209     10.49025311076677     20.69773300961920
  H   -5.73155086327952      1.73315319759523     20.46864632710152
  H   -2.84697630748640      0.37419578963399     13.04050109917162
  H   -4.50242963534414      1.02979013312346     13.02536852582241
  H   -3.75658265951771      0.49271881144980     14.56525564608517
