# Supplementary material for: Origins of Enhanced Enantioselectivity in the Pd-Catalyzed Decarboxylative Allylic Alkylation of N-Benzoyl Lactams
Source: Catalysts. Author manuscript; Available in PMC 2023 Nov 21. (PMC10662798; doi:10.3390/catal13091258)
Supplement: supplementary material [file NIHMS1937657-supplement-supplementary_material.zip › Supporting Information Files/structures/TS7a_vii.xyz]

93
Coordinates from ORCA-job TS1b_07_r2SCAN
  Pd  -2.09979601060206      5.25877062157885     16.34935528559971
  P   -1.97571769445653      5.72668921349439     18.50305946709935
  O   -2.63714445728030      5.79484091820722     14.23505733254852
  N   -4.18169378937417      6.02200534849826     16.59599863699327
  C   -2.62806321074904      7.42560001086031     18.80258643256890
  C   -1.99094623766900      8.26216885900180     19.73412871758829
  H   -1.11668105899375      7.89064165962156     20.27438828366135
  C   -2.45484008513611      9.55320654671836     19.99704705304385
  H   -1.93615359673544     10.17381153451587     20.73356700146475
  C   -3.58109079514761     10.03913268993584     19.32867704826100
  C   -4.22927042863810      9.23054266603497     18.39741101029297
  H   -5.10728330760645      9.59773411289626     17.86338232486765
  C   -3.77035539201069      7.92997561423095     18.11458400135473
  C   -0.36348259471892      5.72853571569183     19.37214269387460
  C   -0.14814947188683      5.11170087017554     20.61498036095593
  C   0.71198587836192      6.36483392133016     18.72478990147532
  C   -3.04365603722616      4.67950999667985     19.56691252791773
  C   -4.83037173851475      4.34295684865529     21.17831287856393
  C   -4.01926292433261      5.20258839163585     20.42952117160510
  H   -4.15240276739755      6.28504489766696     20.51330039373136
  C   -0.70291535797161      6.22166609567791     12.96962827458604
  C   -0.11260052216934      6.39625534469278     11.58760024989665
  C   -1.16643993944366      6.21471478736754     10.50094985304200
  C   -1.96267398037178      4.95163718186482     10.76415070716819
  H   -1.28216549934069      4.07678168928744     10.74885270370195
  H   -2.71624192549326      4.77782860286531      9.98313081962035
  N   -2.63456258858404      5.01484676847630     12.06811851623093
  C   -2.01390316873002      5.71764044504875     13.14505176637645
  C   -0.19451334412072      7.15533138054838     14.03201593294040
  H   -0.47763986144553      6.81190364989519     15.04127792689938
  H   0.90344025889894      7.24629679191854     13.97948039794722
  H   -0.61623939768734      8.17040166582221     13.90496254022041
  C   -0.29757331596143      4.22044037018315     16.15184393841797
  H   -0.40895399469829      3.46059245717377     16.94158323998347
  H   0.56960582881090      4.87326470829784     16.33897780393058
  C   -0.43834742490046      3.74552869201982     14.80806011493050
  H   -1.17623267715355      2.95277815354000     14.62612051500902
  C   0.19881348337597      4.30543261140625     13.70630081277611
  H   1.11134632303549      4.89260797428674     13.85748332518221
  H   0.12338230283241      3.79877426594364     12.73920472403911
  O   -5.65257190430478      7.71418956479773     16.64476961359782
  C   -4.50513253567895      7.16033642007301     17.10440473856710
  C   -5.25595978204636      5.59382600871463     15.69037497487988
  C   -6.08685196847749      6.88167658425216     15.54090525897697
  H   -5.85965653963723      7.42203734352129     14.60769160684106
  H   -7.17343927291845      6.74820411095480     15.63216009160354
  C   -6.01846432980736      4.35765062157152     16.24462116137974
  H   -4.78988843038923      5.30204278538686     14.73790254033929
  C   -6.73014426280921      4.68509924069385     17.56226353356390
  H   -7.24425086665820      3.79023466425621     17.94866670746101
  H   -6.00906064527769      5.00598060163419     18.33132985627135
  H   -7.48986023488549      5.47626723156036     17.44624340471973
  C   -5.01381077484408      3.22136491035523     16.47243850268071
  H   -5.54208398912611      2.30561675851680     16.78601772059461
  H   -4.45107282671620      3.00800703921499     15.55105231500760
  H   -4.29604819320671      3.48660378659397     17.26211592382717
  C   -7.02848234527567      3.92105287344585     15.17479201467391
  H   -7.77379416595041      4.70465829312118     14.95624181690934
  H   -6.50848545204527      3.66434807289508     14.23702022721648
  H   -7.58065976355945      3.02955502679351     15.51409007711758
  C   -2.88724636223122      3.28465244354451     19.47350727322601
  C   -3.68532114242775      2.43079071248837     20.23579938859950
  C   -4.66450086590281      2.95867090593406     21.08554807612471
  H   -5.59614426563363      4.76095970119825     21.83855013957530
  H   -2.14466133955780      2.87051111229741     18.78303537311222
  H   -3.55436509028846      1.34788510528755     20.15317296716150
  C   1.12228019967727      5.13509335433027     21.19987894730003
  C   2.18294272855116      5.77950129530990     20.55693560889210
  C   1.97397073878287      6.39897617435905     19.31914286393191
  H   0.54705417297898      6.83449911081371     17.74885253849069
  H   2.80141769478135      6.90093705498098     18.80909845031482
  H   -0.97585396652015      4.61522165237005     21.12954218006155
  H   1.28104551958891      4.64955938048701     22.16743106997289
  H   0.72507847469708      5.68907739004081     11.41834221035623
  H   0.33470907962905      7.40336798558228     11.50989567313561
  H   -1.85288684284149      7.08038046969607     10.49177767391186
  H   -0.70370908448761      6.15100305917155      9.50254038228584
  C   -3.70196032247860      4.14427563112963     12.30999240933541
  O   -3.81670076618954      3.48188567261259     13.33301644149975
  C   -4.77596175894830      4.09461730696278     11.26432025829455
  C   -5.13677695286294      5.22856046049102     10.51610167022025
  C   -5.52162214203390      2.91296086873717     11.12520697792802
  C   -6.59175143645102      2.85672779140379     10.23174686268530
  C   -6.94156197666264      3.98718384131596      9.48393929986248
  C   -6.21748870094031      5.17521352039859      9.63363200922897
  H   -4.57674751602126      6.15947190459020     10.65071465810018
  H   -5.24587702949886      2.04820345616116     11.73516942778143
  H   -7.16143853483846      1.92943070452727     10.12016788456366
  H   -6.50120743717842      6.06548113978702      9.06458069300148
  H   -7.78530107676953      3.94467529011498      8.78875981176479
  H   3.17508517333215      5.79570226540095     21.01754293047552
  H   -3.95479943170530     11.04689396198598     19.52941643797594
  H   -5.30097093470141      2.28915326438780     21.67150263822833
