# Supplementary material for: Origins of Enhanced Enantioselectivity in the Pd-Catalyzed Decarboxylative Allylic Alkylation of N-Benzoyl Lactams
Source: Catalysts. Author manuscript; Available in PMC 2023 Nov 21. (PMC10662798; doi:10.3390/catal13091258)
Supplement: supplementary material [file NIHMS1937657-supplement-supplementary_material.zip › Supporting Information Files/structures/TS1_iii.xyz]

82
Coordinates from ORCA-job TS6a_03_r2SCAN
  Pd  -3.88119028675853     10.40783196499627     20.59605914484474
  P   -5.15844727756496     10.14408318823222     22.39752291738602
  O   -3.14151033080500     10.85070591844617     18.60086449461444
  N   -5.92156387029485     10.71259653315835     19.60492422977406
  C   -6.39427184319148     11.50630680649846     22.51725934698963
  C   -6.68244864520131     12.08510007445752     23.76526327545967
  H   -6.16708359983215     11.71637337525561     24.65525055425030
  C   -7.62219160219854     13.10883280763750     23.90067717076364
  H   -7.82228426075886     13.53031650019769     24.89014085332550
  C   -8.31000152394815     13.57764293813226     22.77851445601444
  H   -9.05255376771871     14.37453822163093     22.87351714992941
  C   -8.04329546956720     13.02160519233700     21.52977363426041
  H   -8.57044761943976     13.37996075828601     20.64418964611981
  C   -7.08905782481169     11.99723102659252     21.37324691165191
  C   -4.46060712257472     10.06474874108511     24.08847786356127
  C   -4.78941096770013      9.06728297840683     25.02078743749314
  C   -3.50299818837287     11.03801819523050     24.43405618994420
  C   -6.22094910233745      8.64720046772576     22.30240560714829
  C   -8.35808568397040      7.49593300268695     22.41704914765339
  C   -7.60457354002106      8.66801068206154     22.54024300936443
  H   -8.09833795010967      9.60452969012940     22.81554492223090
  C   -0.91337605804152     11.29886422867765     17.99379947792104
  C   0.06188487704679     12.38061022224133     17.55528691017620
  C   -0.05973462076729     13.67645214979291     18.35160434047042
  C   -1.50815039008012     14.15595495217587     18.37656400011194
  H   -1.60057962416752     15.10017449945608     18.93986313330118
  H   -1.84014727855065     14.37233558326107     17.34399133355781
  C   -2.40443532556364     13.08288691724139     18.98977851952422
  H   -3.47640160091841     13.33664935461372     18.93706522438929
  H   -2.17537070284029     12.97181329378237     20.07549972110337
  C   -2.21296818765634     11.70283614768353     18.42231122167200
  C   -0.82797880690032     10.02855147940783     17.18052018776884
  H   0.19535148649018      9.61762593186168     17.19076516071878
  H   -1.52400535953520      9.26919164007032     17.56473230497494
  H   -1.09201542616033     10.22799009421039     16.12653134853974
  C   -1.98102799097053      9.97122882890213     21.43689914988735
  H   -1.91570707521021      8.94482525499676     21.02881276362317
  H   -2.15536080257942      9.98194742629773     22.52061213477727
  C   -0.95647082377109     10.85005539409724     20.98355646340574
  H   -0.77683067968249     11.76575618709087     21.56523400547864
  C   -0.21886797737636     10.66089358008079     19.79498979158070
  H   0.73312439164852     11.19943298286956     19.71887816138512
  H   -0.16976983806821      9.62154154507516     19.45068371469857
  O   -7.72130236981465     11.94669063544073     19.06746197014132
  C   -6.85557791147631     11.50069841448127     20.01215253458723
  C   -6.10957211066118     10.46784046505900     18.16991329360024
  C   -7.24830403153042     11.44312879057385     17.79949598952458
  H   -6.90253763680012     12.30324406197769     17.20428604519070
  H   -8.10188412573013     10.97417630546989     17.28906707972896
  C   -6.38149987406585      8.96702962729999     17.87086986637593
  H   -5.16949678104881     10.73747662228295     17.66227869900464
  C   -7.61755893433164      8.47027268448829     18.62834053974171
  H   -7.81170469104371      7.41164986869305     18.39231740138240
  H   -7.47079088421325      8.54745249775475     19.71642355342337
  H   -8.52537290634827      9.03801532056698     18.36177059932787
  C   -5.15037026280659      8.15705793447644     18.29601381433112
  H   -5.30015124563432      7.08692622971610     18.07685138503039
  H   -4.24737775304694      8.50572069080986     17.77027385587415
  H   -4.96231602160708      8.26674505551599     19.37627223513827
  C   -6.58122280510439      8.80739944938949     16.35764575259593
  H   -7.47665408002657      9.33736774876177     15.99257759847339
  H   -5.70762894661741      9.18584702813980     15.80092465514553
  H   -6.70650948229390      7.74284112174563     16.10204311915754
  C   -5.60431069264722      7.43284616638413     21.95177563069431
  C   -6.35673575938076      6.26173482152246     21.84431476907557
  C   -7.73762873355037      6.29237723734680     22.07022353059213
  H   -9.43743707260935      7.52566495144583     22.59387003548193
  H   -8.33009260650462      5.37798303181769     21.97197872124611
  H   -4.52758875128694      7.41760163855897     21.75053273882814
  H   -5.86516193661288      5.32384769007257     21.56942387074081
  C   -4.17995203518864      9.05250850035788     26.27942592136917
  C   -3.24263652589770     10.03191476806667     26.62135625788708
  C   -2.90740598967605     11.02732096748463     25.69634727417523
  H   -3.23135043255916     11.80714614424338     23.70203048372102
  H   -2.76810062303356     10.01694196308579     27.60691231058646
  H   -2.16908652351637     11.79198713523002     25.95515702542745
  H   -5.52872110417165      8.30298431635615     24.76445534911338
  H   -4.44439929175381      8.27185106618944     26.99900866171156
  H   1.09240982728637     11.98396492411000     17.61389519356411
  H   -0.10827375849154     12.59424812162080     16.48023470970112
  H   0.28164740378045     13.50614022256092     19.38968413669368
  H   0.60329575084815     14.44814902382932     17.92471635976536
