# Supplementary material for: Origins of Enhanced Enantioselectivity in the Pd-Catalyzed Decarboxylative Allylic Alkylation of N-Benzoyl Lactams
Source: Catalysts. Author manuscript; Available in PMC 2023 Nov 21. (PMC10662798; doi:10.3390/catal13091258)
Supplement: supplementary material [file NIHMS1937657-supplement-supplementary_material.zip › Supporting Information Files/structures/TS6a_ii.xyz]

93
Coordinates from ORCA-job TS1a_03_r2SCAN
  Pd  -3.59321743844250     10.49668909980698     20.95741455635912
  P   -4.88163053409822      9.94243112904348     22.67311009194125
  O   -2.85073577208792     10.95914983563584     18.94078143640763
  N   -5.62009715949612     10.99521695159593     20.02643297503975
  C   -5.98873274823881     11.37655285915010     23.04049693920738
  C   -6.24504984027388     11.75000982351817     24.37006113792468
  H   -5.80743478581034     11.16574324617955     25.18265167056522
  C   -7.05112466014575     12.84764426343047     24.68178212288190
  H   -7.22655501026882     13.10827921110438     25.72966754102369
  C   -7.63273329732679     13.59760976204789     23.65810475842566
  C   -7.40968289734806     13.23514793479898     22.33123683699058
  H   -7.86547293812800     13.80464718649993     21.51971327526557
  C   -6.59345743021961     12.13718387056447     22.00193993616382
  C   -4.19195622257199      9.52421463878224     24.31538051145529
  C   -4.47131402965527      8.32320025041446     24.98819186836451
  C   -3.27235277178058     10.42843684652834     24.88491311516378
  C   -6.06759918484017      8.57881504807303     22.34432728528339
  C   -8.29113643377224      7.59970159729543     22.33466301666345
  C   -7.43749269297450      8.66476235659707     22.63994360725364
  H   -7.84132802756604      9.56996029407587     23.10297189372556
  C   -0.61782190646130     11.47316628625086     18.41837687125372
  C   0.32874870258059     12.47293878385335     17.78851269490900
  C   -0.12791145198802     13.91377190389998     17.98137876125339
  C   -1.59378272768986     14.03976304316361     17.58867014637323
  H   -1.95201697896537     15.07157380230189     17.71080535419031
  H   -1.71503558802130     13.76541405740820     16.52279378660227
  N   -2.40252217779281     13.16250832620905     18.43903872182407
  C   -1.99145936031532     11.80529328057368     18.57634714790709
  C   -0.34482586307382     10.03231952657520     18.05641131812990
  H   0.72028476943309      9.78572962036453     18.19777413291089
  H   -0.95303843813177      9.35047483991494     18.66765959774186
  H   -0.59012272086420      9.84200498909554     16.99556071673157
  C   -1.69593979927594     10.18376951525128     21.81697002329279
  H   -1.29565516851610      9.25030222020456     21.38581161159465
  H   -1.92506722329034     10.07665062382962     22.88485514798677
  C   -1.01521046015039     11.37722712586470     21.43458194195193
  H   -1.34160620825462     12.30969077569251     21.91526645651605
  C   -0.04381467643124     11.47560117432833     20.42531011755757
  H   0.52168218325503     12.41309958796021     20.38647614864222
  H   0.55792566097768     10.58103788234630     20.23041193906834
  O   -7.27293621120731     12.49017012934767     19.74604450565860
  C   -6.43719607361141     11.82465938189332     20.57424476832880
  C   -5.85593057518367     11.00272842505649     18.57778254308508
  C   -6.94804268991239     12.08287563593194     18.40090152616736
  H   -6.60205470369431     12.97362817616600     17.85557621176697
  H   -7.87354632719180     11.71147933636238     17.93587914143255
  C   -6.21944676757585      9.59343613976967     18.03505756918371
  H   -4.91123870275270     11.30436817524763     18.09365164533493
  C   -7.46130076108967      9.03919819214124     18.74168077469639
  H   -7.72112746534001      8.04772552609542     18.33725473914852
  H   -7.27984020989068      8.92383866541356     19.82067646041041
  H   -8.34291156870355      9.68897191513960     18.60919815465623
  C   -5.03011937195793      8.65433391328508     18.26962782012805
  H   -5.26550832594003      7.64069255234471     17.90494334260352
  H   -4.12870561153331      9.01904981200115     17.75363737409117
  H   -4.78523538832307      8.59230340541064     19.34170422390460
  C   -6.47080239634737      9.71277125457851     16.52586133225347
  H   -7.34370054626758     10.34557788687887     16.29391374708648
  H   -5.59260441776919     10.13878742302742     16.01199159688460
  H   -6.66375518141552      8.71823787550857     16.09190691178620
  C   -5.56634040498759      7.40812321659362     21.74840741210913
  C   -6.41832556565002      6.33992207873714     21.46070343876860
  C   -7.78468865273460      6.43647076277804     21.74745179777337
  H   -9.35915541154082      7.68089555551978     22.55821316833505
  H   -4.50111265211567      7.35057524949425     21.49940436637733
  H   -6.01642973706456      5.43457510381883     20.99623106438435
  C   -3.85101203200760      8.03774495962905     26.20846428390924
  C   -2.94972217836334      8.94556620588176     26.77274653604198
  C   -2.66512237130520     10.14424725768656     26.10919147916115
  H   -3.04865841376891     11.36870956541385     24.36865849622841
  H   -1.95923943773331     10.85891803751537     26.54255596803559
  H   -5.18282868768333      7.61097432581792     24.56097380981532
  H   -4.08059026389920      7.10053077308961     26.72431126622426
  H   1.34657300581967     12.32606244714609     18.19544639154295
  H   0.41252367687807     12.25795987084157     16.70345727088223
  H   -0.01541043731517     14.21927477159487     19.03623461055876
  H   0.48016290873077     14.60370726195930     17.37274814124362
  C   -3.47817559400330     13.64680967458420     19.18539079720977
  O   -3.72146394822147     13.25593849557691     20.32329324015165
  C   -4.40635846557680     14.61278007051210     18.51695118093081
  C   -5.23211985408991     15.40110142037991     19.33742779122944
  C   -6.20555291227989     16.22533760603682     18.77478039126454
  C   -6.37568632251752     16.26515634073951     17.38516706185187
  C   -5.56746696326388     15.47425776224238     16.56119921053263
  C   -4.58709372433066     14.65281149401714     17.12277815186502
  H   -3.98299780804390     14.00829901669599     16.47883055743005
  H   -5.71027214454290     15.48806513256232     15.47661350311890
  H   -7.14416644177801     16.90725877867077     16.94468554834339
  H   -6.84239286826864     16.83681303974881     19.42087195724308
  H   -5.10148339919125     15.33107406033149     20.42074655363547
  H   -8.45565369269488      5.60632703848940     21.50755677894761
  H   -2.46728551285036      8.71903554968729     27.72805814038372
  H   -8.26459708987569     14.45946968437390     23.88975803331513
