# Supplementary material for: Origins of Enhanced Enantioselectivity in the Pd-Catalyzed Decarboxylative Allylic Alkylation of N-Benzoyl Lactams
Source: Catalysts. Author manuscript; Available in PMC 2023 Nov 21. (PMC10662798; doi:10.3390/catal13091258)
Supplement: supplementary material [file NIHMS1937657-supplement-supplementary_material.zip › Supporting Information Files/structures/TS3.xyz]

81
Coordinates from ORCA-job TS7a_01_r2SCAN
  Pd  -3.86437485223197     10.45499978826344     20.66656595271476
  P   -5.14781761139853     10.14961457583240     22.44244105516964
  O   -3.07870936418615     11.09692626176578     18.78079273376477
  N   -5.82580363424152     10.78243736343841     19.65358126494820
  C   -6.40598566901165     11.48343306535157     22.57089864221933
  C   -6.72414956634776     12.03512119841490     23.82350953734935
  H   -6.21196693149067     11.66404797402012     24.71472968759825
  C   -7.69047182658024     13.03376204736588     23.95883003211477
  H   -7.91672279291903     13.43567140727015     24.95074153212752
  C   -8.37226073901450     13.50258067890785     22.83211540450692
  H   -9.13639820016821     14.27868902686513     22.92803057923213
  C   -8.06975122783152     12.97750328639675     21.57811408800463
  H   -8.58781030703160     13.34115857338045     20.68922051268913
  C   -7.08726516231982     11.98002454429464     21.42098275174602
  C   -4.45105952144791     10.04498329747972     24.13123431164857
  C   -4.84555046804574      9.08200750524334     25.07405802978686
  C   -3.44671204176568     10.97033644818372     24.46921389403628
  C   -6.17381121129808      8.63182069612264     22.30292924588510
  C   -8.28718482570867      7.43419930106285     22.34257110846491
  C   -7.56390875768638      8.62156544851446     22.49797725571470
  H   -8.08612438966847      9.54511729292286     22.76462396905637
  C   -0.91832002481987     10.96703078880409     17.84909541795620
  C   0.33701895867616     11.71247660066882     17.46714184809243
  C   0.62412947851401     12.92055680621835     18.36235765045825
  C   -0.64793726991467     13.71532147624416     18.62685366551340
  H   -1.00056467684925     14.17507109901815     17.67727155317769
  H   -0.45030018269684     14.53877099836855     19.33252059756650
  N   -1.65279493402915     12.83641394215922     19.20110550422962
  C   -1.93042378520519     11.62300271374233     18.56915519810255
  C   -1.27374879486523      9.76090597056815     17.03438552274768
  H   -0.38739096258019      9.12776194247098     16.85738270404494
  H   -2.03684080504606      9.15797075249908     17.54752632193380
  H   -1.67580879131312     10.03608633448282     16.03930399396964
  C   -2.02435597793663      9.99588944243494     21.54876071443374
  H   -2.29962821951027      9.38074876822334     22.41865106258532
  H   -1.57228280639389     10.95195634334135     21.86481162078880
  C   -1.26569401435835      9.29798800873506     20.53851981878154
  H   -1.55396507433300      8.26052149073468     20.31686055548774
  C   -0.24427852211270      9.86563656998448     19.80560019879102
  H   0.19406809246916     10.80420078019942     20.15659786614125
  H   0.38038603772069      9.24265961465758     19.15929505546820
  O   -7.65437896301837     11.96145262904072     19.09826268466058
  C   -6.80233541828719     11.52345632892513     20.05713554268075
  C   -5.97660397582408     10.55814956273968     18.20852409437399
  C   -7.09359935096602     11.55165142955610     17.83105930905936
  H   -6.71016783434096     12.45356887094246     17.32704417180780
  H   -7.90778657509573     11.12199440893791     17.23104720848664
  C   -6.26838689072408      9.06554430134982     17.88200830711948
  H   -5.01974816450130     10.82454958632387     17.73167855303254
  C   -7.54492971872696      8.58526829614799     18.58130777084586
  H   -7.74582583276630      7.53184918709485     18.32834940150732
  H   -7.44408444806723      8.64948578023177     19.67571203043811
  H   -8.43073662664308      9.17024196448279     18.28087540615478
  C   -5.07556734351595      8.22044376218579     18.34339685062996
  H   -5.23734665617204      7.15881571052609     18.09368066462478
  H   -4.14461498839611      8.55894092069242     17.86270779563930
  H   -4.93018884328456      8.30194342034621     19.43198645914842
  C   -6.40880055499109      8.92908102227373     16.35964127632949
  H   -7.27422362132155      9.48582107984985     15.96365262847559
  H   -5.50299090368181      9.29130689436613     15.84535366559966
  H   -6.54983372320336      7.87105299204043     16.08597391863680
  C   -5.51877192709299      7.43480412001851     21.96245279157327
  C   -6.24192390266130      6.24908634472104     21.82172569128513
  C   -7.62955637258314      6.24798658986985     22.00511284587067
  H   -9.37184138994210      7.43866674360138     22.48598983273061
  H   -8.19824555734358      5.32168453073534     21.88133502708222
  H   -4.43628591810683      7.44461673457281     21.79391676472510
  H   -5.72178152308670      5.32453698218470     21.55451205809858
  C   -4.25250586893171      9.05609590379454     26.34014077126984
  C   -3.26652172249156      9.98910198185988     26.67548479838000
  C   -2.86587175534190     10.94795058608642     25.73832123245237
  H   -3.12345599686863     11.70544293922514     23.72440910971001
  H   -2.80362621151460      9.96468991307577     27.66642278695925
  H   -2.08758838972437     11.67340391042985     25.99254962327417
  H   -5.62051040065675      8.35317953167253     24.81917609984668
  H   -4.56560981948865      8.30293651815641     27.06934325612004
  H   1.20080058921413     11.01972784674115     17.48562654780478
  H   0.26054485006884     12.04317784086156     16.40897105241340
  H   1.03386974248569     12.58574590571698     19.32990289705374
  H   1.38392393033526     13.57282996963388     17.90095843397123
  H   -2.49816054776234     13.27812673433489     19.55295218107723
