# Supplementary material for: Origins of Enhanced Enantioselectivity in the Pd-Catalyzed Decarboxylative Allylic Alkylation of N-Benzoyl Lactams
Source: Catalysts. Author manuscript; Available in PMC 2023 Nov 21. (PMC10662798; doi:10.3390/catal13091258)
Supplement: supplementary material [file NIHMS1937657-supplement-supplementary_material.zip › Supporting Information Files/structures/TS2.xyz]

82
Coordinates from ORCA-job TS6b_01_r2SCAN
  Pd  -2.35731182876612      4.96839414806321     16.24174251199029
  P   -2.15492949841722      5.34185778209469     18.42840252760436
  O   -3.07861684632572      4.83385757694857     14.23274018815775
  N   -4.15246415478046      6.32509660607341     16.49220213449160
  C   -2.28423087588153      7.14928454972046     18.77259809876623
  C   -1.44777697141798      7.74403284002162     19.73211249990026
  H   -0.72711159458497      7.12303775983110     20.26934603977233
  C   -1.52269728847700      9.10708659490531     20.02706776510070
  H   -0.85635036064639      9.53327916252211     20.78273397793981
  C   -2.45301304867020      9.91316170503627     19.36728621667254
  H   -2.52371629895436     10.98062574873589     19.59294724449511
  C   -3.29659902979032      9.34722809485647     18.41403970349477
  H   -4.02758754433816      9.96518232223437     17.89043250535905
  C   -3.22575543402895      7.97700536087519     18.09629908593855
  C   -0.66290588920255      4.84690383686820     19.36553858850531
  C   -0.70431783772192      4.08719540171352     20.54597059453018
  C   0.58728382044182      5.20660944906639     18.82526639897277
  C   -3.53654025935391      4.64726265707850     19.42094502522448
  C   -5.31767931493527      4.81194441115978     21.06598619752948
  C   -4.25471988359689      5.39475188522524     20.36825004283742
  H   -3.98895323694305      6.43881287367845     20.55771612077291
  C   -1.53647105312193      5.35355554939091     12.53483376971763
  C   -1.15032388915617      5.13334703513589     11.08380774953651
  C   -1.30199890138340      3.69004147610836     10.60427888167967
  C   -2.65579518015624      3.11756885302574     11.01503504106053
  H   -2.77367656285965      2.08474559496754     10.64477887602007
  H   -3.46052423023712      3.71391353885363     10.54573194925895
  C   -2.81816189884282      3.16278732110436     12.53423760453022
  H   -3.83491535928970      2.87300189444435     12.84650383302990
  H   -2.13604444670292      2.42478608466890     13.00758177557293
  C   -2.52238046059570      4.52601177001705     13.12109272256398
  C   -1.43287397915692      6.77250825846227     13.02585013352827
  H   -1.51731971465245      6.81557817676510     14.12314437866793
  H   -0.47501615648804      7.22901002948514     12.72528003838957
  H   -2.24506323533840      7.39321752763043     12.60437147392717
  C   -0.60459337642746      3.87516179033064     15.88855785150234
  H   -0.95479267685655      2.90494938090798     15.49445625850084
  H   -0.13953456619509      3.77006888062065     16.87783918165496
  C   0.10683124695300      4.68164058003413     14.94268969308661
  H   0.62149229682052      5.57530322713568     15.32284968405125
  C   0.10557338586503      4.46523163561145     13.56412892688982
  H   0.82026366275892      5.02605028927782     12.95237035533241
  H   -0.09329331378747      3.44777329229028     13.21124778152491
  O   -5.09944801196021      8.35432259748124     16.66288253300249
  C   -4.14596425621381      7.47977590172607     17.06516525516604
  C   -5.30530002593831      6.26736160541722     15.58105562652274
  C   -5.78304296256406      7.73220403413279     15.55214876695886
  H   -5.48100763181715      8.26258775091610     14.63449040952134
  H   -6.86223613196434      7.86721035471728     15.70878999300700
  C   -6.36033801541601      5.22572479820274     16.05126882103653
  H   -4.93381836817133      5.94311272722945     14.59649652636063
  C   -6.86700943393811      5.54982536895111     17.46117661523285
  H   -7.62889948765034      4.81663739127983     17.77104520691508
  H   -6.04811486212910      5.50633872514197     18.19565178223939
  H   -7.33008767528136      6.54960181066280     17.51835380512560
  C   -5.71415997907660      3.83545743353682     16.03952528358163
  H   -6.44320923094332      3.07180639140583     16.35740172829594
  H   -5.34257411583420      3.58130405164740     15.03494779783919
  H   -4.85234270133522      3.79837597923866     16.72316318866874
  C   -7.52449516351530      5.23799632814259     15.05108396423938
  H   -8.06420400256846      6.19942641879286     15.04222163530809
  H   -7.16868564812226      5.03511146337509     14.02712679387058
  H   -8.25623307790973      4.45686838461256     15.31314692225463
  C   -3.89216157088626      3.30565415774296     19.19411435655391
  C   -4.94378513765550      2.72251032406727     19.90347676525129
  C   -5.66397610432209      3.47735880442103     20.83637228891161
  H   -5.87798175558962      5.40680764352799     21.79352726585576
  H   -6.49771552252240      3.02527671678770     21.38159397907978
  H   -3.34383120088532      2.72644118883391     18.44305833075017
  H   -5.21166901619793      1.67846206170503     19.71638346395678
  C   0.48289658203926      3.70461688288254     21.17836896450005
  C   1.71969025565256      4.07753234596270     20.64371700890221
  C   1.76921499641326      4.83288201420343     19.46663912714593
  H   0.62681642858817      5.79061347225467     17.89912984097806
  H   2.64610180500535      3.77608568638407     21.14127597416725
  H   2.73343794081235      5.12289657053146     19.03905105374338
  H   -1.66755848904630      3.79879179194582     20.97630219036412
  H   0.43881404786736      3.11491032269123     22.09891115601798
  H   -0.11504740650083      5.48537810953944     10.91651785656844
  H   -1.78430519043859      5.79332151947489     10.45551244883892
  H   -0.49836509382277      3.06529150464272     11.03424608216939
  H   -1.17484300091908      3.64408641281248      9.50914776301222
