# Supplementary material for: Origins of Enhanced Enantioselectivity in the Pd-Catalyzed Decarboxylative Allylic Alkylation of N-Benzoyl Lactams
Source: Catalysts. Author manuscript; Available in PMC 2023 Nov 21. (PMC10662798; doi:10.3390/catal13091258)
Supplement: supplementary material [file NIHMS1937657-supplement-supplementary_material.zip › Supporting Information Files/structures/TS7b_v.xyz]

102
Coordinates from ORCA-job TS2b_05
  Pd  -2.09128030031101      5.49047097424968     16.23678395757996
  P   -1.90186748527203      5.51264600537294     18.43261950877434
  O   -2.94500726180196      5.27110826701026     14.26474385197001
  N   -4.06433869710389      6.52595225518230     16.69531908382562
  C   -2.33580846397993      7.13496703758435     19.17541546534345
  C   -1.64179365183617      7.61100040721117     20.30344736635467
  H   -0.85420597984228      6.99709575483207     20.74583271134568
  C   -1.94157672118682      8.83924567831317     20.88473678078233
  H   -1.39097774537699      9.17979331288204     21.76597989433162
  C   -2.96418135177835      9.62709815107612     20.34039536992449
  C   -3.67036051125773      9.18163057297603     19.22685981684820
  H   -4.46665135707636      9.79458601391327     18.80512607341741
  C   -3.37227454169595      7.94225180564487     18.62796146426277
  C   -0.35909171620601      5.04360645519288     19.29217510083279
  C   -0.25555176656849      3.90972149372574     20.11252397610631
  C   0.80038516246830      5.79920921330186     19.01774470059869
  C   -3.17027363897228      4.38396416594169     19.13965141430609
  C   -4.95473698541414      3.85221165631435     20.69914300335283
  C   -3.95428882920302      4.71983709206893     20.25422052296121
  H   -3.79775817431346      5.66930170875300     20.77399970166683
  C   -1.78044027867802      5.41642360563505     12.23762846886362
  C   -1.57468587629902      4.82359082592333     10.86026497503746
  C   -2.45538337342500      3.59791499907320     10.64732734391453
  C   -2.30003490768154      2.64958970257504     11.81929054734684
  H   -1.24247457413171      2.32796564228706     11.89519766920665
  H   -2.89809499823268      1.73835577120095     11.68534696352020
  N   -2.69583739346721      3.29834815243975     13.07992683194638
  C   -2.50285650519257      4.70764300093337     13.22272112009482
  C   -1.81103606992631      6.91594973895738     12.33402606366474
  H   -1.72413252383103      7.24701369688502     13.37894445009058
  H   -0.98929748980532      7.36055787066842     11.74879610688368
  H   -2.75802456825657      7.32156723628930     11.93088056613225
  C   -0.14352223264537      4.85781359451491     15.75162005400803
  H   -0.25490580070755      3.76852861785889     15.63575265350619
  H   0.44581341436798      5.12422177340723     16.63854164653992
  C   0.21483810183104      5.56733012924949     14.55891198146095
  H   0.51966651673118      6.61741228588220     14.66575807169236
  C   0.15292317989741      5.03573722590073     13.27864916513525
  H   0.63777888874096      5.56661918912680     12.45423652460160
  H   0.08779099187219      3.94764644129587     13.16280884049562
  O   -5.16960722096268      8.43013627967006     17.15135495496079
  C   -4.17599394115978      7.56459791112511     17.45651859419108
  C   -5.19587421074886      6.54546238696304     15.74426634589573
  C   -5.72997703769852      7.97961147653418     15.89916447912534
  H   -5.36837276115450      8.65776726587863     15.10871322292338
  H   -6.82182353650708      8.06205499681499     15.97661859860681
  C   -6.22871227921250      5.41854808018746     16.04888682142427
  H   -4.79395407801899      6.36742465370189     14.73553007148321
  C   -6.71114151467049      5.48856577693384     17.50245592092810
  H   -7.47284591915240      4.71494894581095     17.68902890525726
  H   -5.88072268453592      5.31057594515644     18.20316928862763
  H   -7.16425344587421      6.46493795662089     17.74473579455180
  C   -5.57163579894938      4.06195365983432     15.78145858442452
  H   -6.26075586807306      3.24217943560112     16.04344997931371
  H   -5.30198280175895      3.96418093117585     14.71880033991374
  H   -4.64728473667527      3.94046163415234     16.36061347073335
  C   -7.41724722806983      5.57663021058758     15.08901350173102
  H   -8.01196131286517      6.48302959890654     15.28670184780032
  H   -7.07826227052444      5.60871366167540     14.03972971914081
  H   -8.09640446260889      4.71549863438636     15.19380181848042
  C   -3.38306756540502      3.15754780839241     18.48430213716011
  C   -4.37270627868752      2.28542451476251     18.93491221535936
  C   -5.16372190782713      2.63823568201284     20.03616313843014
  H   -5.57391945558361      4.11936020445023     21.55866005795104
  H   -2.80306312693052      2.90598821972161     17.58983907225602
  H   -4.54606556047293      1.34052719541554     18.41269696178382
  C   0.97502627550431      3.54431399562169     20.66473577970187
  C   2.11197764613457      4.31319129588937     20.40028462500308
  C   2.02451234239310      5.44511031255428     19.57635772599948
  H   0.73460297183303      6.67932970520401     18.36920561949778
  H   2.91812999735252      6.03981021674723     19.36729122503702
  H   -1.14163049863184      3.30765421380375     20.33036268736750
  H   1.04875541263951      2.66451305261313     21.30765866863707
  H   -0.51378741998428      4.54689332405315     10.69724635376336
  H   -1.80074709808791      5.58989403116194     10.09786167461187
  H   -3.51438542522256      3.90022671525363     10.56002450789873
  H   -2.18612893154547      3.07003162157609      9.71823390829955
  C   -2.96561468765652      2.49119874594100     14.18654995191485
  O   -2.56951342162126      2.74181176090372     15.31982942297075
  C   -3.83306665116672      1.29091465598925     13.95847288287879
  C   -4.92454573652521      1.32287833481287     13.07359644201204
  C   -3.62795634672676      0.15526108448180     14.75769450273183
  C   -4.48299640286882     -0.94255485182015     14.65416265621213
  C   -5.78994160229409      0.23109781757846     12.98459121544961
  C   -5.56614573772019     -0.90616713874846     13.76852982861076
  H   -4.30973516388933     -1.82961082751647     15.27035931917906
  H   -6.24214211372436     -1.76302938394278     13.69462805173112
  H   -2.78903351362392      0.15370135065743     15.45921060198426
  H   -6.64720691873731      0.26913077919517     12.30615896178776
  H   -5.10544788090571      2.22167252045783     12.47528783068972
  C   -3.28057048480890     10.94762990795871     20.98432170998838
  C   -6.28349547471975      1.72535499254724     20.44998947860183
  C   3.44928619536252      3.95436787292303     20.98411919067278
  F   -4.27922688752633     11.59891614518623     20.36673338020406
  F   -3.64165816874982     10.79162945817815     22.27774065916744
  F   -2.20604860968632     11.76685632156425     20.98586428549775
  F   -7.34899654427930      1.84570798357428     19.62317643331996
  F   -5.91607707919256      0.42836551058016     20.41368902354158
  F   -6.72471184407631      1.98303405004979     21.69477999530394
  F   3.39947950138111      2.85000696514844     21.74867632005692
  F   3.93712183694073      4.95251006758295     21.75552659078612
  F   4.37058098412624      3.73412680411475     20.02120283770397
