# Supplementary material for: Origins of Enhanced Enantioselectivity in the Pd-Catalyzed Decarboxylative Allylic Alkylation of N-Benzoyl Lactams
Source: Catalysts. Author manuscript; Available in PMC 2023 Nov 21. (PMC10662798; doi:10.3390/catal13091258)
Supplement: supplementary material [file NIHMS1937657-supplement-supplementary_material.zip › Supporting Information Files/structures/TS1.xyz]

82
Coordinates from ORCA-job TS6a_01_r2SCAN
  Pd  -3.85801629507566     10.44337203090918     20.67425509867066
  P   -5.15219226220190     10.13259322615594     22.44693837057130
  O   -3.08956515978852     11.10380046715157     18.78478431875356
  N   -5.82773541206350     10.77325730345702     19.65659558306053
  C   -6.40610646987179     11.47158600281041     22.57864235600744
  C   -6.72620153859986     12.01845663882408     23.83263411074014
  H   -6.22153385743855     11.63830060073581     24.72430470078969
  C   -7.68463117891279     13.02487081636860     23.96854765016851
  H   -7.91219549134635     13.42368485856527     24.96143279379718
  C   -8.35603030148680     13.50558651832574     22.84137873465397
  H   -9.11313374033096     14.28855216377538     22.93725682861693
  C   -8.05258210976455     12.98335690063627     21.58608923740440
  H   -8.56351783124538     13.35580096849458     20.69680019457624
  C   -7.07852774193692     11.97817820291431     21.42887684192754
  C   -4.46298813394069     10.01604683576178     24.13854398058554
  C   -4.84519369455227      9.03453614588988     25.06733055059625
  C   -3.46967134194104     10.94818520224054     24.49106119169807
  C   -6.18808029217997      8.62173418067217     22.29885973087709
  C   -8.30792950253417      7.43529017368281     22.34143609191658
  C   -7.57680405908673      8.61685886224747     22.50403200984797
  H   -8.09201609679942      9.54034351693500     22.78419569661577
  C   -0.90240947437025     10.93713830062631     17.96972016449573
  C   0.34206267322606     11.66913704146101     17.50912478345700
  C   0.64210393067827     12.95649041461626     18.27778198445100
  C   -0.61636467609609     13.80283859262147     18.44710766648917
  H   -1.00256593272627     14.08842899359843     17.45068325677611
  H   -0.38699845588965     14.74334255545484     18.97689466075794
  C   -1.68826507404141     13.01243688422039     19.19603178719589
  H   -2.64843713902082     13.55307580449126     19.23976441314396
  H   -1.37746277985135     12.86250611763738     20.25132762334662
  C   -1.95022592836700     11.65278049384699     18.58584889019587
  C   -1.25640854954532      9.70058696063542     17.18759838404748
  H   -0.36321309028811      9.08580495617829     16.98729558229009
  H   -1.99135212306951      9.09366099740631     17.73489276565500
  H   -1.70128751225787      9.96584411105164     16.21061580227352
  C   -2.01633176450089      9.97395772705476     21.56747369933740
  H   -2.30735053341358      9.30623133648387     22.39160155908393
  H   -1.59790425630429     10.91980013032071     21.95432094207033
  C   -1.23309896049060      9.35428926721515     20.53660697044489
  H   -1.46392366319087      8.31042749606488     20.28328623786258
  C   -0.24233089868250     10.00629124884778     19.80620102383448
  H   0.18268872957568     10.92326026206522     20.22957239578944
  H   0.45532173233996      9.40453901288974     19.21568090301773
  O   -7.64589352660138     11.97098280460920     19.10712904624451
  C   -6.79609608470430     11.52232238091046     20.06273292544000
  C   -5.98084349357351     10.55719488050797     18.21076824640042
  C   -7.09300435089827     11.55784493005776     17.83769897704772
  H   -6.70618995549773     12.45741647077027     17.33234876014272
  H   -7.91247521169711     11.13308342567150     17.24133830144201
  C   -6.27864513067691      9.06741155726408     17.87742224099881
  H   -5.02325924772725     10.82203044057798     17.73453980018729
  C   -7.54997020348590      8.58586197134479     18.58522866717732
  H   -7.75926998963467      7.53628001051887     18.32325078136370
  H   -7.43752957245080      8.63850051506672     19.67901406208379
  H   -8.43556504660844      9.17887782699960     18.30020213452516
  C   -5.08272991464608      8.21821764378510     18.32308803030639
  H   -5.25389129205293      7.15614051942428     18.08147545785863
  H   -4.15884417670098      8.54945281872077     17.82388010364317
  H   -4.91827754934497      8.30512335366061     19.40868372714745
  C   -6.43317335442748      8.93907607790821     16.35571966307859
  H   -7.30496439175048      9.49389836451257     15.97135350112770
  H   -5.53419969195525      9.30833213196835     15.83441048897685
  H   -6.57204312738408      7.88194281093487     16.07744176706262
  C   -5.54269446297648      7.42469635309311     21.94077578358636
  C   -6.27339087621997      6.24441067529128     21.79298776943281
  C   -7.65957561690733      6.24900815988329     21.98666586996061
  H   -9.39147778372357      7.44429783288561     22.49284052664228
  H   -8.23442273079472      5.32728572713375     21.85724320271589
  H   -4.46149414139137      7.43045174696849     21.76419563464522
  H   -5.76044130220306      5.31986037311011     21.51216005579257
  C   -4.25077430801466      8.99636126704995     26.33254933778754
  C   -3.27606512682994      9.93585969798179     26.68203020007346
  C   -2.88809205519122     10.91400420706876     25.75942743459710
  H   -3.15728294779094     11.70008269756390     23.75839817292483
  H   -2.81255996355446      9.90211410711656     27.67239380642649
  H   -2.11958352564095     11.64586364509637     26.02493928410687
  H   -5.61181744484912      8.30059781591507     24.80224587332457
  H   -4.55450352898751      8.22845658830709     27.05026416454495
  H   1.21052472413772     10.98498149731810     17.55697992187711
  H   0.22316997920645     11.90656449771439     16.43120853397408
  H   1.04620192489271     12.71135144912870     19.27677793606550
  H   1.43165075604214     13.52628040481592     17.75870224137194
