# Supplementary material for: Origins of Enhanced Enantioselectivity in the Pd-Catalyzed Decarboxylative Allylic Alkylation of N-Benzoyl Lactams
Source: Catalysts. Author manuscript; Available in PMC 2023 Nov 21. (PMC10662798; doi:10.3390/catal13091258)
Supplement: supplementary material [file NIHMS1937657-supplement-supplementary_material.zip › Supporting Information Files/structures/TS2_ii.xyz]

82
Coordinates from ORCA-job TS6b_02_r2SCAN
  Pd  -2.30338560494056      5.10197336711384     16.23345133602788
  P   -2.14116775349204      5.37664233200619     18.43763736602772
  O   -3.02206897530270      5.04369409140512     14.20308437555043
  N   -4.12776168977082      6.42103200823499     16.51508378167816
  C   -2.30960374947702      7.16382561828395     18.86588471122588
  C   -1.50347884670094      7.72478660847278     19.87065793942655
  H   -0.78276555359801      7.09028736813611     20.39174303304010
  C   -1.60858504603785      9.07008230714275     20.23078462078145
  H   -0.96494436062880      9.46950779457636     21.02003500976313
  C   -2.54011080008702      9.89180651036556     19.59261331132273
  H   -2.63448529882424     10.94548312073289     19.86879895684582
  C   -3.35521744106155      9.35895170223192     18.59648994270652
  H   -4.08776086724873      9.98917964212840     18.09002584491996
  C   -3.25364048609186      8.00741084291731     18.21339072970918
  C   -0.65356884873387      4.86661448215877     19.37364859608184
  C   -0.69438755510410      4.02629846928951     20.49832285478215
  C   0.59625984482305      5.29612918051319     18.88488211897584
  C   -3.52286846255854      4.61342955024975     19.37963990447603
  C   -5.32348316102599      4.67015344063323     21.01094860898743
  C   -4.26179563813791      5.30203050456157     20.35528778215618
  H   -4.01322319705592      6.33880258611454     20.59998445080845
  C   -1.51868258094086      5.30956265579970     12.41899066747963
  C   -1.22711557637836      4.92197099078309     10.97339039187781
  C   -2.10266338270090      3.78111024744784     10.45188586830220
  C   -2.17569264117736      2.65173111515574     11.47446221504073
  H   -1.15230943836550      2.29267005289569     11.68654251680432
  H   -2.72590716835476      1.78465231084969     11.07190949786076
  C   -2.84256617083330      3.15211757057563     12.75753076278795
  H   -3.94384606386319      3.09455075567582     12.66942771627017
  H   -2.58980828729071      2.51265922482054     13.62520676602698
  C   -2.50662610111774      4.58146735640530     13.13229080613171
  C   -1.37831293045063      6.77475504525818     12.74557583350962
  H   -1.40136613619163      6.93816310119652     13.83344540224054
  H   -0.43538328774006      7.18049661047864     12.34277297408716
  H   -2.20824668984135      7.35307903077407     12.30060324077732
  C   -0.52342475789533      4.05170316631117     15.85488476578943
  H   -0.85031548420808      3.04694402188550     15.53298507212695
  H   -0.02001087767294      4.02328608767383     16.83014879447256
  C   0.11911278322422      4.82629364950049     14.84046183371482
  H   0.62292204441249      5.75205145290094     15.15101415944898
  C   0.07993057794184      4.52862519459710     13.47027104866577
  H   0.79392434086670      5.04909670188098     12.82266430159451
  H   -0.08456561279727      3.48226382344559     13.18762046639964
  O   -5.11361006385694      8.42255184001450     16.77288716879795
  C   -4.14914021720291      7.54574080659836     17.14411390741371
  C   -5.27156884030303      6.38689776206823     15.59151719740210
  C   -5.76978327989040      7.84477485742373     15.62266242377097
  H   -5.45930754980895      8.42114416931156     14.73600297358324
  H   -6.85314502909566      7.95864180806336     15.76637259855630
  C   -6.31663469080777      5.31199646733532     16.00749824082127
  H   -4.88799966848019      6.11148999069475     14.59688687978151
  C   -6.83717543595257      5.56767724321141     17.42642613357426
  H   -7.59445626190284      4.81436715408790     17.69682490324915
  H   -6.02364987730464      5.49841527275707     18.16483395013633
  H   -7.30998592624873      6.55963597930496     17.52466842327958
  C   -5.65422937964267      3.93101907174021     15.94029207233829
  H   -6.37336153411039      3.14743721605705     16.23124738907720
  H   -5.28523506719989      3.71920933349740     14.92506944548162
  H   -4.78855614199587      3.87816175883569     16.61796805853611
  C   -7.47412915159029      5.35350764515433     15.00031421247755
  H   -8.02848550309804      6.30601958531388     15.03204184876602
  H   -7.10836163631841      5.20391571700234     13.97065095297386
  H   -8.19554580819675      4.55008935711161     15.22026494458193
  C   -3.85699166137678      3.28019816425770     19.08188858409138
  C   -4.90721391071686      2.64729497391281     19.74946471726394
  C   -5.64803590425145      3.34407297005921     20.71094945921654
  H   -5.89994215135187      5.21980555273312     21.76109751970246
  H   -6.48081949330315      2.85356392148361     21.22345318589386
  H   -3.29234966871822      2.74765639075086     18.30872332014201
  H   -5.15785952738499      1.61026235425854     19.50737505759467
  C   0.49131411256863      3.63318893734345     21.12695028075902
  C   1.72683332358332      4.07540958466100     20.64459942922789
  C   1.77628920317989      4.91143673670648     19.52342430556508
  H   0.63662804315357      5.94538736453273     18.00311193812906
  H   2.65209204720387      3.76585361375325     21.13930591484410
  H   2.73958468626793      5.25708049248631     19.13700752783065
  H   -1.65663181636453      3.68347227267928     20.88911165256369
  H   0.44684302261028      2.98082464090506     22.00420903652098
  H   -0.16052321965468      4.64463418712519     10.85884190298786
  H   -1.36475518608876      5.81462611242531     10.33623195480823
  H   -1.71294321323754      3.41591650618693      9.48640645362251
  H   -3.12481069068106      4.15769049457387     10.25894365793080
