# Supplementary material for: Origins of Enhanced Enantioselectivity in the Pd-Catalyzed Decarboxylative Allylic Alkylation of N-Benzoyl Lactams
Source: Catalysts. Author manuscript; Available in PMC 2023 Nov 21. (PMC10662798; doi:10.3390/catal13091258)
Supplement: supplementary material [file NIHMS1937657-supplement-supplementary_material.zip › Supporting Information Files/structures/TS4.xyz]

81
Coordinates from ORCA-job TS7b_01_r2SCAN
  Pd  -2.36018570163251      4.73265166105692     16.26688296071522
  P   -2.13161557187448      5.25039633518277     18.41483125967425
  O   -3.11650640312066      4.31612873089339     14.29538742234591
  N   -4.11988609169231      6.14371764143472     16.43683429416761
  C   -2.19068461277815      7.08064792049700     18.61789684626390
  C   -1.32989585974565      7.71515818128169     19.52916537866100
  H   -0.63400322182971      7.10969798654679     20.11472787517390
  C   -1.34933412224666      9.09892065039891     19.71566005836537
  H   -0.66603220104659      9.55628713985050     20.43712691965476
  C   -2.24656341984823      9.88735462345861     18.99062299157312
  H   -2.27338969755889     10.97139041201232     19.13058873780296
  C   -3.11275141694257      9.28297167937913     18.08301637053162
  H   -3.81801573548593      9.88705154439961     17.51032275464236
  C   -3.09969726792633      7.88948815284924     17.87524612650162
  C   -0.66113959660181      4.76419069071915     19.38818501809216
  C   -0.73486132599407      4.07978451704007     20.61254606746808
  C   0.60355644806387      5.04656976748848     18.83576139198011
  C   -3.54146955720963      4.68088198673677     19.44550321330281
  C   -5.31570716831695      5.03457565432343     21.06790854784324
  C   -4.23062275224761      5.52314926979059     20.33293826777033
  H   -3.92448758581338      6.56722741199938     20.44589023242638
  C   -1.77304768206635      5.46805111499584     12.71259025606726
  C   -1.35688940769360      5.55214287191246     11.26234030638120
  C   -1.26379093369941      4.18334006601053     10.58637277708730
  C   -2.49152505886800      3.34185445833228     10.90984652359609
  H   -2.38965183173323      2.32816970554701     10.48907625612706
  H   -3.38796975281335      3.80209463821977     10.43930780536147
  N   -2.64041673763430      3.23517320777817     12.35143892608673
  C   -2.56127443933113      4.37851104045288     13.14438310639984
  C   -1.84629911923291      6.75262811834914     13.47989653222518
  H   -1.82579016142986      6.56815966796183     14.56972168818430
  H   -0.99482650594597      7.40764617744713     13.22922416269075
  H   -2.77251538653705      7.32092393083212     13.26249391397413
  C   -0.58187473654153      3.70590584921869     15.91213905104206
  H   -0.90027202974495      2.76391739132466     15.43419013017629
  H   -0.12521633715696      3.53685823904633     16.89713509617478
  C   0.10873822061146      4.61524587552781     15.03702156085164
  H   0.59915322093976      5.48678798076490     15.49401628836478
  C   0.09138209569541      4.52932102559806     13.65446294527317
  H   0.72488401317283      5.20090257822729     13.06557973124985
  H   -0.15275264227432      3.56763744000469     13.19266896771359
  O   -4.93181165611248      8.23788184152293     16.38257088234497
  C   -4.04089830208456      7.35014834583685     16.88725938820813
  C   -5.26132987777832      6.06758059245316     15.51337647742208
  C   -5.66208161574738      7.54698269107420     15.34581069643934
  H   -5.34790241313140      7.96858062182604     14.37736802478718
  H   -6.73091418879634      7.75303122579812     15.49880680320875
  C   -6.37324934232855      5.12453490717168     16.05311777853879
  H   -4.89508374258084      5.63894469375598     14.56713941407271
  C   -6.86722275700272      5.58730589674080     17.42826614713812
  H   -7.67230240971852      4.92651359788861     17.78776792428667
  H   -6.05480819362355      5.55507345725649     18.17040067530613
  H   -7.27113865117123      6.61374920792912     17.40221866304082
  C   -5.79851077976231      3.70698961022091     16.15842330007741
  H   -6.56499729017708      3.00982720180524     16.53541435180318
  H   -5.44067019613274      3.35187998071421     15.17973369593652
  H   -4.94010211836495      3.68384448349433     16.84658883338804
  C   -7.53021981658317      5.11752501230796     15.04494291401320
  H   -8.02095538330878      6.10107804499062     14.95807098507848
  H   -7.18008800422153      4.81947168894781     14.04243643961613
  H   -8.30156368857120      4.39602536919248     15.35929996842430
  C   -3.94846248011068      3.34096881385372     19.31627257592255
  C   -5.02208117830893      2.85251387093717     20.06328731723633
  C   -5.71298511922267      3.70092892938404     20.93595932616193
  H   -5.85296430079162      5.70245000771594     21.74791128138889
  H   -6.56366397206841      3.32244138817386     21.51029711065568
  H   -3.42289956316428      2.68778291346993     18.61110108329082
  H   -5.32999164591644      1.80862702492498     19.95233398906915
  C   0.43500581135515      3.69425934289100     21.27446369297312
  C   1.68682546560958      3.98948166228823     20.72617706078019
  C   1.76834239973144      4.67009289410595     19.50615364613225
  H   0.66957222680206      5.57298157937228     17.87769413115757
  H   2.59966291108746      3.68604611007729     21.24705751176051
  H   2.74403207688341      4.89965394389753     19.06797359423419
  H   -1.70951186146203      3.85252558950989     21.05354590627933
  H   0.36561966968006      3.16375107046841     22.22883471011803
  H   -0.38714693744441      6.07932317617298     11.17842127397502
  H   -2.07813301149713      6.18913096421441     10.70627275761186
  H   -0.36507649198715      3.64974129124426     10.93791388053482
  H   -1.16669624107471      4.29506046837400      9.49382348616644
  H   -3.33405925677111      2.57849715310501     12.69651354143440
