# Supplementary material for: Origins of Enhanced Enantioselectivity in the Pd-Catalyzed Decarboxylative Allylic Alkylation of N-Benzoyl Lactams
Source: Catalysts. Author manuscript; Available in PMC 2023 Nov 21. (PMC10662798; doi:10.3390/catal13091258)
Supplement: supplementary material [file NIHMS1937657-supplement-supplementary_material.zip › Supporting Information Files/structures/TS6c_ii.xyz]

86
Coordinates from ORCA-job TS4a_03_r2SCAN
  Pd  -3.66697766846306     10.72564718348498     21.01396291176833
  P   -4.97281131687812     10.09664536319483     22.68838927499923
  O   -2.92399964555667     10.98992157514464     18.96420300464328
  N   -5.70296563788098     11.11760676509622     20.03014830426307
  C   -6.29014970343821     11.34578839682629     23.02315467904961
  C   -6.70648769698631     11.58989850110243     24.34247088079235
  H   -6.25728617064083     11.01810555305028     25.15781946303376
  C   -7.68546369747726     12.54105037965843     24.63911619456691
  H   -7.98539414806029     12.70192768875706     25.67878990095372
  C   -8.27730129730471     13.27371765105499     23.60865965953561
  C   -7.89056134119775     13.04074177703714     22.29065146504276
  H   -8.35023480536534     13.60084797301136     21.47535329781263
  C   -6.90532327731107     12.08541830539320     21.97538157583808
  C   -4.30148803118851      9.75807632740529     24.35758870317752
  C   -4.39971637817789      8.50902575353527     24.99206588868761
  C   -3.58014838255873     10.79045694672074     24.99057204301274
  C   -5.93483949802676      8.58248512326042     22.29018990349286
  C   -7.99963231953181      7.31429817196169     22.11149637781440
  C   -7.32323594911085      8.48432607402490     22.47250646693824
  H   -7.88137719505545      9.32741898357934     22.89006096503931
  C   -0.65145590549094     11.03802335600490     18.41438701065492
  C   0.44553394013255     11.70183445752153     17.61495397355382
  C   0.26446099249503     13.21033282010217     17.52798612649907
  C   -1.17464010960130     13.54089028633963     17.16265804728695
  H   -1.30251695769386     14.62554331047060     17.08477074021052
  H   -1.42289734099764     13.10663051655786     16.17440357915559
  N   -2.09853721603829     13.01427147314950     18.17365833964012
  C   -1.94557138723202     11.61890759214042     18.49146952333417
  C   -0.63325314979045      9.52873778049105     18.38706184477472
  H   0.38550850119774      9.14682732635993     18.56434696558041
  H   -1.30818418192740      9.11105772392429     19.14850650312429
  H   -0.96427423282820      9.14702604690683     17.40397637327456
  C   -1.81062613902635     10.59443815577615     21.99713536396499
  H   -1.44301945901054      9.56336162623652     21.85486119998980
  H   -2.09015003526440     10.78523871848400     23.04124633829952
  C   -1.03433142166692     11.61259309006818     21.36923007940671
  H   -1.28950477451076     12.65390628789794     21.61134123973848
  C   -0.04971850651876     11.39480627875715     20.39630191026449
  H   0.60768075019329     12.23888692362274     20.16235833500111
  H   0.45164617781091     10.42024622507557     20.40081428425052
  O   -7.36435499183383     12.59229438055713     19.69143246790409
  C   -6.59088153990765     11.88971855064909     20.55331732507603
  C   -5.85328965429511     11.17732749143948     18.57047782911050
  C   -6.81901936339558     12.36025883565094     18.37622439116767
  H   -6.29908533473455     13.28082999369126     18.06621981191334
  H   -7.66018551004364     12.16445903199923     17.69629484610982
  C   -6.32360258224268      9.81272178990120     17.99249509059347
  H   -4.86345973906511     11.39618823789781     18.14369803581591
  C   -7.65876685883048      9.38261158817947     18.61068055945368
  H   -7.99268811312061      8.42674297751644     18.17576937863651
  H   -7.55882552684026      9.23614205619999     19.69747650766142
  H   -8.45707749672919     10.12316748091876     18.43334233068603
  C   -5.25056719140812      8.76025282308942     18.29671856443152
  H   -5.55222184207071      7.77846884842380     17.89555644137154
  H   -4.28227952616031      9.04398474951738     17.85622001847747
  H   -5.10087056457366      8.65984558486536     19.38141379793797
  C   -6.46184128571809      9.95545911162103     16.47095325182235
  H   -7.25396331437610     10.66678225876915     16.18387857394499
  H   -5.51487401352059     10.29617480411545     16.01942802868519
  H   -6.71786523579121      8.98310863872027     16.01965344567854
  C   -5.23523287463082      7.48842409300898     21.75012626561174
  C   -5.91057545729242      6.31518248079027     21.40875757353723
  C   -7.29659827921295      6.22838380191282     21.58226653214905
  H   -9.08381509948458      7.25301396585914     22.24572799024385
  H   -4.15598333778005      7.57567922629382     21.58237402471987
  H   -5.35489239116873      5.47154866294373     20.98878577327614
  C   -3.79620992514237      8.30041971751186     26.23633599134367
  C   -3.09243375599461      9.33323705956660     26.86262631722850
  C   -2.98960383559306     10.58110421073862     26.23770377741427
  H   -3.50045078753709     11.76992003217742     24.50610533302939
  H   -2.43939462307943     11.39428315211527     26.72027971528508
  H   -4.95776481910843      7.69753295293168     24.51663959520451
  H   -3.88430949741098      7.32381523743201     26.72177750228704
  H   1.43005162337293     11.45042152454111     18.05215602881742
  H   0.45936997138213     11.27265264424978     16.59201735671630
  H   0.49899742382000     13.68658932829691     18.49579283529240
  H   0.94452614716300     13.64736290233602     16.77792470711106
  C   -3.12391285579172     13.78844240768017     18.70567044218292
  O   -3.82715752898846     13.43199905018347     19.64176380750476
  C   -3.36856353405602     15.14534303969379     18.06030471749738
  H   -7.82884029673114      5.31533403921251     21.29954899559485
  H   -2.62279571679181      9.16664516155134     27.83646806206854
  H   -9.04250182575603     14.02354992288997     23.82750583482852
  H   -4.30344802792238     15.53494721351221     18.48104248473433
  H   -2.56441436944431     15.85939628728699     18.30074222492234
  H   -3.45118202618351     15.09185816237242     16.96364667645064
