# Supplementary material for: Origins of Enhanced Enantioselectivity in the Pd-Catalyzed Decarboxylative Allylic Alkylation of N-Benzoyl Lactams
Source: Catalysts. Author manuscript; Available in PMC 2023 Nov 21. (PMC10662798; doi:10.3390/catal13091258)
Supplement: supplementary material [file NIHMS1937657-supplement-supplementary_material.zip › Supporting Information Files/structures/TS5b_iv.xyz]

102
Coordinates from ORCA-job TS2a_08
  Pd  -3.39914316065141     10.38248400106947     20.63834894668682
  P   -4.74647860885536     10.16631555846417     22.38763879175990
  O   -2.50055126867397     10.86900367089070     18.67389859948961
  N   -5.32337043899341     11.02212047228574     19.64473060658548
  C   -5.73154883339707     11.70356007344091     22.59584470917635
  C   -5.96006545755359     12.23138589471546     23.87944063804508
  H   -5.56989995586703     11.70607917790091     24.75382862662562
  C   -6.67874658931628     13.40836070028327     24.06896245437719
  H   -6.83816303640693     13.79834784627928     25.07799072541735
  C   -7.19455692555310     14.08694157180318     22.95809795499621
  C   -7.00112355775958     13.57801105767679     21.67703751090186
  H   -7.40020480531325     14.10413160107127     20.80977830058343
  C   -6.27278638304941     12.39324553060206     21.47419440696901
  C   -4.11549644111726      9.84001998512352     24.07295314909966
  C   -4.57730787204063      8.80058848930306     24.89482885108822
  C   -3.04994057733913     10.64758228872723     24.52281683160829
  C   -6.02795140067976      8.87369321376907     22.14799445585285
  C   -8.33114535689312      8.10433837752228     22.05299685581427
  C   -7.39963667523116      9.11156130210794     22.31999196234754
  H   -7.75043344220684     10.09219993673925     22.65292920767209
  C   -0.22534378790834     11.35617255816402     18.28135110247381
  C   0.76229645479695     12.46025407355727     17.93319035890048
  C   0.32156370268710     13.85249092289310     18.39848230699010
  C   -0.57729645680778     13.75040866277376     19.62481378251827
  H   -0.91366934426552     14.74352310420848     19.95224070470814
  H   -0.03992200113356     13.28514829574779     20.46797909315076
  N   -1.75962014185826     12.95404657997490     19.27618364930894
  C   -1.56107186959415     11.70779151803502     18.64166508102399
  C   -0.08610303947668     10.11741454400808     17.42963810618000
  H   0.95185091296336      9.74542407313071     17.44943947965917
  H   -0.76033563441430      9.32028882719774     17.77202787307490
  H   -0.33764779464356     10.34274274509533     16.37838170539255
  C   -1.57571725937978      9.71197142146685     21.48593659011732
  H   -1.48073040458366      8.75281411179036     20.94547041529709
  H   -1.81874325877285      9.57363878228419     22.54760675727483
  C   -0.53773711431349     10.64973980296755     21.22261374683467
  H   -0.44899926929182     11.50608438637054     21.90746453748943
  C   0.33575960057698     10.59572256102623     20.11749977835299
  H   1.25656126475934     11.18470213753875     20.19108463295737
  H   0.48107750453151      9.59919582884498     19.68754390980546
  O   -6.87027786708737     12.57833535025435     19.17477622745904
  C   -6.10898832318954     11.94378430041796     20.08407536187082
  C   -5.50864362633649     10.91001755523527     18.19022130014034
  C   -6.51950794804809     12.03527484757065     17.87757401902572
  H   -6.07708263139228     12.84917850728317     17.28853908499610
  H   -7.45278154740825     11.69075682615320     17.40834095132559
  C   -5.93402564908364      9.47900378477889     17.76475239598556
  H   -4.53511184282125     11.12821200476562     17.72419323110298
  C   -7.23488054534348      9.05643076863748     18.45572371588535
  H   -7.52711941036134      8.04102434891452     18.14311234956999
  H   -7.11212375458342      9.04801344793783     19.54895524514654
  H   -8.07432794945642      9.72871089620986     18.21142099665657
  C   -4.80946404104351      8.50434886159171     18.13691159991103
  H   -5.06840957593838      7.47935233413078     17.82419506846092
  H   -3.86100422503640      8.79322090342806     17.65740506698403
  H   -4.63762006392793      8.49875184521847     19.22648055687647
  C   -6.11316290855457      9.47088137338472     16.24060732196931
  H   -6.93103471393164     10.13372219513911     15.91301679066408
  H   -5.18872142262016      9.79167307476460     15.73247853280250
  H   -6.35644850362719      8.45465435177579     15.89076853726977
  C   -5.59811326238412      7.60276934457556     21.72244792166839
  C   -6.52129854633144      6.59169754915229     21.47098811216194
  C   -7.89125584701380      6.84794061706088     21.62759305007475
  H   -9.39946753315802      8.29643514749601     22.17501538863126
  H   -4.52952022776082      7.41830975473310     21.57027753213332
  H   -6.18363727904679      5.60692996108727     21.13660921005574
  C   -4.00200265826493      8.58037795678402     26.14938295338543
  C   -2.96108772588971      9.40238758813430     26.59134106317511
  C   -2.48423249450136     10.44040186996422     25.77684113658703
  H   -2.67220613905270     11.44745122971847     23.87667415633295
  H   -1.66335928663461     11.07411515608418     26.12403230495921
  H   -5.39951883944338      8.16138264134819     24.56208328281256
  H   -4.36929346063720      7.77440812813798     26.78852167114010
  H   1.74949364090039     12.20167006689580     18.35843887037643
  H   0.91568255880163     12.46778271997341     16.83881571921782
  H   1.19268124134925     14.48756468159637     18.62768095900539
  H   -0.24669093280195     14.36145168805629     17.60160397447203
  C   -3.03676174329638     13.53208629935219     19.30003093177793
  O   -3.85487587590645     13.35888187866805     18.40840258787521
  C   -3.36541617310094     14.35373769306774     20.50195118502853
  C   -4.24326415480626     15.44128165722881     20.36869662719570
  C   -4.62765799836873     16.17132172541474     21.49361808259887
  C   -4.16131976794718     15.80175848510356     22.76158929986286
  H   -5.30326173308993     17.02533951646260     21.38860763063939
  H   -4.61549636298866     15.69703669594819     19.37261805777968
  C   -2.90094901388872     13.98410331123027     21.77587171698055
  C   -3.30720152591587     14.70271783430212     22.90205779014132
  H   -4.47800673619249     16.36576370604772     23.64334750829117
  H   -2.96225502518409     14.40271417208380     23.89627870612896
  H   -2.24851141149062     13.10944255716798     21.86656956670680
  C   -8.87005442743348      5.76014795691011     21.28431588269407
  C   -7.95435897446127     15.36366866859761     23.17379441127996
  C   -2.33000256330349      9.20388052069351     27.94079665713343
  F   -8.54043619589952      4.58930313933118     21.86968046956043
  F   -10.12519743797467      6.05803889881552     21.66177157080489
  F   -8.90035877693443      5.52652116143430     19.95238220898765
  F   -7.25960819430992     16.22801461834964     23.95027564831564
  F   -8.23402217028656     16.00052907702293     22.02473028146145
  F   -9.12871890949866     15.14718195505661     23.80774489962198
  F   -2.85246334603939      8.16017380306014     28.60656157422921
  F   -0.99972245307610      8.99298748685904     27.84253043220461
  F   -2.48511696391750     10.29563781654734     28.72414341579507
