# Supplementary material for: Origins of Enhanced Enantioselectivity in the Pd-Catalyzed Decarboxylative Allylic Alkylation of N-Benzoyl Lactams
Source: Catalysts. Author manuscript; Available in PMC 2023 Nov 21. (PMC10662798; doi:10.3390/catal13091258)
Supplement: supplementary material [file NIHMS1937657-supplement-supplementary_material.zip › Supporting Information Files/structures/TS7a_ii.xyz]

93
Coordinates from ORCA-job TS1b_01_r2SCAN
  Pd  -1.43084055889620      7.29478569384595     16.92626194853988
  P   -1.74107917758904      6.01133502107232     18.70141875615341
  O   -1.80741972489468      8.31719895943264     15.04165497497871
  N   -3.56544035071234      7.94432112941591     17.38876654092478
  C   -2.55164147589155      6.88671133328506     20.10207345637615
  C   -2.21462288172265      6.56087205206186     21.42713143788992
  H   -1.48100159532813      5.77228771679036     21.61064934278229
  C   -2.79999926750959      7.21147636638806     22.51479481477858
  H   -2.51562400139763      6.92716691404355     23.53218040309839
  C   -3.74930796636061      8.21251706973504     22.29707226580910
  C   -4.10558747887111      8.54893396766148     20.99347006689176
  H   -4.84891246036625      9.32620648660713     20.81248743546277
  C   -3.52321659299132      7.90372727884256     19.88377181073146
  C   -0.36858971908210      5.10873982617693     19.50615776686990
  C   -0.29261010406854      3.70694829704487     19.53747100751612
  C   0.69862819419164      5.86382959825927     20.03156912788620
  C   -2.95092161276507      4.69520960028374     18.27517362628407
  C   -4.88514051710949      3.30485654978919     18.74671312439952
  C   -3.97702951330341      4.29101102593262     19.14467880886700
  H   -4.07461124909473      4.75379772400229     20.13143011806597
  C   -0.17574090226423      9.40258512278612     13.74776267201358
  C   0.41855588047263      9.61217524222986     12.37362639360221
  C   0.34736733916098      8.36967288963338     11.49454385996016
  C   -1.03745601396443      7.74423451099123     11.59170305010329
  H   -1.10593427360407      6.84912040475194     10.96036532388266
  H   -1.80272614849548      8.46367642385076     11.24295073892505
  N   -1.31003702466000      7.36313765814729     12.98057210552010
  C   -1.14067504431596      8.39568197782613     13.97196914029722
  C   -0.28445660691698     10.63783227683124     14.60047306038664
  H   -0.53124275777449     10.37501841868263     15.63882779498379
  H   0.66039017802638     11.20631092840251     14.59149402766999
  H   -1.07805968369065     11.30944774399287     14.22351070077831
  C   0.62505024716117      6.95332443605928     16.69027039703056
  H   0.65282185990182      6.08044917358160     16.02037410804868
  H   0.97654077611693      6.71588752644060     17.70243655084899
  C   1.16000082633606      8.16358751318387     16.14179343534880
  H   1.35371593565466      8.99260436730647     16.83656619284149
  C   1.40942727048687      8.37674186577633     14.78873428041669
  H   2.07014610677854      9.20138366917719     14.50312089865210
  H   1.44617993042351      7.50072155845219     14.13078678375744
  O   -4.99126687487822      9.22907816860380     18.56026532449548
  C   -3.98018854676626      8.32462455053831     18.55215991976244
  C   -4.45689645147769      8.54490237624476     16.37767302981016
  C   -5.18894873794500      9.62626940961236     17.18813319243122
  H   -4.74373497732556     10.62726994918412     17.06045286987152
  H   -6.27114502374443      9.68582943813404     17.01192657951315
  C   -5.37800317400684      7.47500702347996     15.71761684014890
  H   -3.83058136147539      8.98207996713632     15.58552878218792
  C   -6.17105066016385      6.69775135616285     16.77499824809314
  H   -6.85248637599816      5.98200220849860     16.28795764538891
  H   -5.49837760792824      6.12074142383261     17.42860795621566
  H   -6.78466401152721      7.36175831138145     17.40743131209627
  C   -4.50778830062987      6.51086771906220     14.90756993562340
  H   -5.12666689677240      5.71674792659205     14.45800309894750
  H   -3.98665017584680      7.04866020170374     14.10152278968774
  H   -3.73747467236057      6.04086928136425     15.53330728043828
  C   -6.33723003371816      8.18765759102411     14.75302026228611
  H   -7.06931037878823      8.82845433950208     15.27095935172341
  H   -5.78257839274541      8.81240065821462     14.03235400219152
  H   -6.90930467963324      7.44220322142942     14.17737933723146
  C   -2.83982261048387      4.09679461018308     17.00707393674086
  C   -3.74354851123639      3.10344354641576     16.62074711640023
  C   -4.76963528305477      2.70969340930666     17.48622775163809
  H   -5.68891023436918      3.00281495533302     19.42500383759429
  H   -2.06680488089441      4.43749438954590     16.30859569342310
  H   -3.65456425534371      2.65412206833004     15.62699063613718
  C   0.82268954845424      3.07440595804635     20.09607195153609
  C   1.86993942728687      3.83046243085067     20.63009925645871
  C   1.80365772634922      5.22822341922918     20.59923092887724
  H   0.65162175924556      6.95821584333073     20.00453164032375
  H   2.62206928925959      5.82668471278950     21.01018879207047
  H   -1.11068272552013      3.10773012663921     19.12788195230988
  H   0.86901330088983      1.98147397460370     20.11716008648687
  H   1.46304768150099      9.96394461872173     12.46388680895462
  H   -0.12608606553535     10.44233532974381     11.87808267588636
  H   1.09518728808859      7.62324517682871     11.81255218591822
  H   0.56767516545085      8.62079043651784     10.44347343068255
  C   -1.54816856627025      6.05077768252666     13.35173711036883
  C   -2.23942669969078      5.15643746214990     12.36370155688114
  O   -1.26205444613501      5.60818953934746     14.46133083578337
  C   -1.91010183070821      3.79135263551088     12.37050703175561
  C   -3.28446265394266      5.60529275582905     11.53872490628510
  C   -3.97948435589210      4.70520316170152     10.72815915283164
  C   -2.59161656860994      2.89632100307560     11.54513004639429
  C   -3.62904746012448      3.35092105401722     10.72270551375873
  H   -4.80274269421185      5.06108107954970     10.10164337394922
  H   -4.17008372201156      2.64782190543465     10.08249821788315
  H   -3.57072154900707      6.66095849020362     11.55384426946876
  H   -2.31836815380419      1.83690268174824     11.54637555188648
  H   -1.11511361913038      3.45074089778119     13.03966328705742
  H   2.74043951620582      3.33210644176207     21.06662221084094
  H   -4.21527853299029      8.73046061284495     23.13975206496099
  H   -5.48546779110338      1.94238614962406     17.17610008093466
