# Supplementary material for: Origins of Enhanced Enantioselectivity in the Pd-Catalyzed Decarboxylative Allylic Alkylation of N-Benzoyl Lactams
Source: Catalysts. Author manuscript; Available in PMC 2023 Nov 21. (PMC10662798; doi:10.3390/catal13091258)
Supplement: supplementary material [file NIHMS1937657-supplement-supplementary_material.zip › Supporting Information Files/structures/TS6a_iii.xyz]

93
Coordinates from ORCA-job TS1a_05_r2SCAN
  Pd  -3.44859451006782     10.25691690748621     21.19053389986012
  P   -4.79428604408547      9.71853914495597     22.86080716289430
  O   -2.59308716281942     10.87262432557426     19.26431841505295
  N   -5.34423388502645     11.04057533838683     20.28002849011414
  C   -5.77678298303593     11.20902320969543     23.31605996350975
  C   -6.00996211377253     11.52134478969213     24.66567219409345
  H   -5.61773769393107     10.85944480019539     25.44137099439692
  C   -6.73928381371418     12.65155417394171     25.04111417331264
  H   -6.90118579710124     12.86217119576758     26.10232111342428
  C   -7.26718149557698     13.49677133988583     24.06215870904120
  C   -7.05875129431079     13.20261487856134     22.71655817304611
  H   -7.46694272930654     13.85196105294801     21.94034441910857
  C   -6.31290320304809     12.07504686946637     22.32166967770562
  C   -4.17208061618646      9.10706293986366     24.46746601445718
  C   -4.60718830153436      7.91019578433624     25.06053400934810
  C   -3.14969106982219      9.84927391167984     25.09101255999365
  C   -6.08429123822460      8.49588833358364     22.39871061435355
  C   -8.38289255810332      7.71781495267916     22.28481312699055
  C   -7.44651338563688      8.67581201416241     22.68706056682517
  H   -7.77913310270986      9.57134081792804     23.22018993163007
  C   -0.34179067862555     11.08999573561731     18.62737639426894
  C   0.74942203618847     12.04834529176076     18.18946591076523
  C   0.17891623445636     13.41914118314435     17.83474796994861
  C   -0.65294845529574     13.94172753072125     18.99109064527007
  H   -1.10541204228917     14.91976589957814     18.76046538088911
  H   -0.00032429613035     14.09489228437062     19.87430314016897
  N   -1.71762789105257     12.99546533840506     19.33154014355272
  C   -1.58309198301731     11.60847776529007     19.06502624053069
  C   -0.38122354088037      9.74940214252655     17.94454866808880
  H   0.60486858848590      9.25665909407330     17.98348220298283
  H   -1.12585028962006      9.09386049242191     18.41644546025213
  H   -0.65107315351643      9.85693050448059     16.87673337357682
  C   -1.62912573178036      9.79632190506897     22.13421403394469
  H   -1.87055718397268      8.96342856989848     22.80939277436793
  H   -1.46877490985691     10.73838689515537     22.68565740245160
  C   -0.60190589588393      9.49603169604328     21.17719028870452
  H   -0.52681023475353      8.45728693641238     20.82723247181457
  C   0.26210737702982     10.43027770958474     20.62076069738834
  H   0.31337994418778     11.43002194211907     21.07136858849875
  H   1.18728073711848     10.08723703255944     20.14738663499621
  O   -6.90493618096390     12.64460805736502     20.08540838544343
  C   -6.13686551326470     11.86339082401408     20.87901813049830
  C   -5.54040993196540     11.18206784080477     18.82944620555101
  C   -6.49680946606987     12.38972295400261     18.72521708748350
  H   -6.00444365505695     13.30029194091010     18.34946172688477
  H   -7.40604477032269     12.19916070478716     18.13699189495250
  C   -6.04629477121417      9.86402489345829     18.18038591869451
  H   -4.55746816920026     11.41004111587421     18.38559760791509
  C   -7.35879306422046      9.40597874072046     18.82560829799371
  H   -7.72238625767781      8.48440000660479     18.34341192113266
  H   -7.21760320855251      9.18963271265683     19.89522825106271
  H   -8.15526209330254     10.16354025968836     18.73043322554268
  C   -4.97078891070801      8.78575387128398     18.36108818146930
  H   -5.30468472449327      7.83346942654401     17.91674037987849
  H   -4.02437012465884      9.08843725106378     17.88661496273745
  H   -4.75691435220006      8.61764645001072     19.42828881538793
  C   -6.24790992031832     10.11446721397835     16.67968731453020
  H   -7.04576772606333     10.84836569904200     16.47787212034820
  H   -5.31852132823606     10.48036967320780     16.21181102276702
  H   -6.53157411535153      9.17745172521006     16.17374466814635
  C   -5.67422787183102      7.33918667357820     21.71285089546652
  C   -6.60973172245898      6.37705632578345     21.32702253877749
  C   -7.96757217217417      6.56812620568573     21.60658549182584
  H   -4.61357692720125      7.21029673671725     21.47142991466242
  H   -6.27889592832315      5.48185354449722     20.79224070053521
  C   -4.03725597450685      7.47134873203636     26.25958883722870
  C   -3.03292700597968      8.22050199527928     26.87994733152078
  C   -2.59303172759425      9.41284233075452     26.29394132101677
  H   -2.79997836535990     10.77849434234522     24.62985456379307
  H   -1.80387692800253     10.00153856489832     26.77086799614751
  H   -5.39819134494383      7.32179410612892     24.58700644074144
  H   -4.38614600872179      6.53916464989638     26.71398612538899
  H   1.51472624598763     12.17099582648185     18.98199029388596
  H   1.28452910765440     11.62611851912165     17.32149742930235
  H   0.98302647885231     14.14083218145745     17.61594993831473
  H   -0.45212980541859     13.34279822660029     16.93080884041094
  C   -2.75332607555211     13.42885763823977     20.17962779145086
  O   -2.99357398151723     12.87920626610162     21.24941521959127
  C   -3.62510985331710     14.52889490061098     19.67697066440888
  C   -4.50376425174971     15.14840044056914     20.58396999124826
  C   -5.42823317486035     16.09064787615223     20.13568525534278
  C   -5.48573505497668     16.42871443259336     18.77779215813332
  C   -4.61638979371000     15.81547189918027     17.86749329317989
  C   -3.69394433096941     14.86664913102608     18.31244723258795
  H   -3.04385482367318     14.35072765156611     17.59953794429965
  H   -4.67038863514560     16.06658820111261     16.80398794081406
  H   -6.21360050350600     17.16634900666710     18.42699136812106
  H   -4.45425155485960     14.85407309697533     21.63592856716929
  H   -6.11253301199218     16.56388179914366     20.84613801882218
  H   -8.70289485883254      5.82221853504538     21.29066631322002
  H   -2.58967516198348      7.87402821056266     27.81815207312657
  H   -7.84390569236515     14.38200307878268     24.34414257569276
  H   -9.44370663990418      7.87254478315777     22.50359618372873
