# Supplementary material for: Origins of Enhanced Enantioselectivity in the Pd-Catalyzed Decarboxylative Allylic Alkylation of N-Benzoyl Lactams
Source: Catalysts. Author manuscript; Available in PMC 2023 Nov 21. (PMC10662798; doi:10.3390/catal13091258)
Supplement: supplementary material [file NIHMS1937657-supplement-supplementary_material.zip › Supporting Information Files/structures/TS7a_iii.xyz]

93
Coordinates from ORCA-job TS1b_03_r2SCAN
  Pd  -2.12920169877109      4.90638551438507     16.20576786819692
  P   -2.04324253388824      5.43866921325471     18.34394518585515
  O   -2.56660911264623      5.37108479533147     14.08902282380854
  N   -4.16260856941692      5.84561701449712     16.36832102792906
  C   -2.55597348625273      7.19493547918190     18.57045311295996
  C   -1.88053080676684      8.00387942931869     19.49950072218762
  H   -1.06549751613642      7.57456512936051     20.08744510912452
  C   -2.23253016811216      9.34067156006147     19.69921600921420
  H   -1.68815548946985      9.93813165098994     20.43631934837167
  C   -3.28052710215389      9.90287134915916     18.96631168090552
  C   -3.96312730133081      9.12337569496343     18.03498151998156
  H   -4.78004010092243      9.55015705855400     17.45070295396202
  C   -3.61795653414216      7.77583849933347     17.81709865932011
  C   -0.47430852544117      5.32495051449601     19.28334113552409
  C   -0.37524340745884      4.76467874413780     20.56701560538613
  C   0.68578658272735      5.81139088913023     18.65345760117916
  C   -3.23880024808950      4.51491153893218     19.38615603675944
  C   -5.11954236395430      4.37279296727428     20.91689705011927
  C   -4.20950521033922      5.14117876882644     20.18248098783328
  H   -4.26123481977561      6.23302475502057     20.22563728007451
  C   -0.66873762656700      5.32783539498609     12.69408752654604
  C   -0.12247314666904      5.15846128559815     11.29738981735343
  C   -1.02289194682866      4.32592395130482     10.38913498393921
  C   -2.47810033464503      4.73643769208100     10.58063863573192
  H   -3.14350052737518      4.15074327630775      9.93190008440608
  H   -2.60944133679603      5.80486527804138     10.32287571184339
  N   -2.85747203955389      4.50639962249016     11.97480252672015
  C   -2.03303289510055      5.11636982084176     12.97708841146721
  C   0.06511115357483      6.30413901963668     13.57119608620089
  H   -0.23236638274690      6.19245836309378     14.62631253873485
  H   1.15646158518148      6.16827982083252     13.49072116836011
  H   -0.15979127735394      7.34594462264386     13.27512091889355
  C   -0.41415244206410      3.71576011499900     16.10781497746570
  H   -0.53950021333636      3.07693996167413     16.99563429107856
  H   0.50818207323903      4.31509649857381     16.16751631189688
  C   -0.67213474844538      3.09384516655709     14.84425432325249
  H   -1.49851054795060      2.37350787188731     14.79098767215275
  C   -0.02270267256786      3.42305219069700     13.65878611189942
  H   0.96336827646891      3.89663110716998     13.71102877649647
  H   -0.20458481592937      2.80556234610712     12.77420398862809
  O   -5.43323464930027      7.69163638770489     16.25442811749840
  C   -4.38071913145752      7.03901496415706     16.80365039102503
  C   -5.23695191331058      5.49303121305815     15.42909434829818
  C   -5.89706840443711      6.85784885405396     15.16445402947990
  H   -5.54998322370426      7.31644748153006     14.22421200632709
  H   -6.99527437427771      6.85692234234304     15.18941219068493
  C   -6.17162623540488      4.39304848531320     16.00579838969837
  H   -4.76365295481246      5.09504026796389     14.51948400267527
  C   -6.90133019593436      4.88433572878378     17.26134372738882
  H   -7.54077423847620      4.08324228663231     17.66603468494756
  H   -6.18437578128664      5.16141213165903     18.05105372449153
  H   -7.55018589815638      5.75312773955280     17.05991739281192
  C   -5.32657387887356      3.16112699452101     16.35130660038768
  H   -5.97774965901332      2.33776136765975     16.68893700821008
  H   -4.75292199570402      2.82231237671516     15.47476374887187
  H   -4.61824315033646      3.38809560918366     17.16073629694060
  C   -7.17608032467059      4.01662050579676     14.90787846420775
  H   -7.80643307293145      4.86939258785675     14.60349668466189
  H   -6.65261740660045      3.63881585673624     14.01419295951887
  H   -7.85079077724241      3.22195055835406     15.26574818382923
  C   -3.18743616702913      3.10989177031910     19.34388979662554
  C   -4.08396269351815      2.34680089230650     20.09277844325447
  C   -5.05762095490283      2.97753009644159     20.87620049644020
  H   -5.88070557566437      4.87093096559123     21.52485302523347
  H   -2.44943110442262      2.61616985649330     18.70255107200878
  H   -4.03452701109058      1.25486203903346     20.05030493390330
  C   0.86537222069485      4.69672669487817     21.20943016447616
  C   2.01198736560485      5.19272717571220     20.58240741427240
  C   1.91920011689352      5.75462317234294     19.30380792242475
  H   0.60906227440431      6.23547686727584     17.64632729514375
  H   2.81425127425163      6.13977740276035     18.80649693020813
  H   -1.26997771509029      4.38334765458798     21.06748852996843
  H   0.93376054687560      4.25608407419156     22.20854461916577
  H   0.89283336689823      4.71953320048639     11.34218630708562
  H   0.01760258281870      6.16475708776752     10.85043256454320
  H   -0.93070659842926      3.25214396045561     10.62688374489828
  H   -0.73214803385423      4.45018402236632      9.33257874031217
  C   -3.83883050717265      3.59664417427327     12.33903506767466
  O   -3.77049888067735      2.91782080460488     13.35898497293539
  C   -5.06049777663442      3.52334984742783     11.47277657435528
  C   -5.59908404929757      4.66240553087394     10.85081803071694
  C   -5.75795515015232      2.30650026414658     11.40284285317530
  C   -6.81164742721307      4.58165113695835     10.16214711695669
  C   -7.48950756435870      3.36089402067280     10.07834806123991
  C   -6.95937103052466      2.22331616944425     10.69908393525709
  H   -7.49230407537961      1.26975209376291     10.63987837271149
  H   -5.34224280952179      1.43789128841778     11.92090438406099
  H   -5.07442181548909      5.61914300679234     10.93238688007637
  H   -8.43700822675030      3.29722676171454      9.53504170039914
  H   -7.23331514517197      5.47608117203089      9.69390362909206
  H   -3.56596074488294     10.94761395026725     19.11654380983395
  H   -5.77099289289020      2.37959522746571     21.45090009529797
  H   2.98065974541442      5.13719990682807     21.08778298253390
