# Supplementary material for: Origins of Enhanced Enantioselectivity in the Pd-Catalyzed Decarboxylative Allylic Alkylation of N-Benzoyl Lactams
Source: Catalysts. Author manuscript; Available in PMC 2023 Nov 21. (PMC10662798; doi:10.3390/catal13091258)
Supplement: supplementary material [file NIHMS1937657-supplement-supplementary_material.zip › Supporting Information Files/structures/TS7a_v.xyz]

93
Coordinates from ORCA-job TS1b_05_r2SCAN
  Pd  -2.12229058081902      5.45480563148910     16.24832623917579
  P   -1.90936978206449      5.50007078672488     18.45009479980796
  O   -3.00093769748045      5.22395225534205     14.27628921304276
  N   -4.06744400694707      6.52695763408348     16.69414126852983
  C   -2.33517202050986      7.13878933933029     19.17146531228221
  C   -1.64132806517052      7.61565935726880     20.29667146631722
  H   -0.85946169368585      6.99551280792625     20.74153974780733
  C   -1.93183318952825      8.85661639270749     20.86675113427284
  H   -1.37269489605240      9.19265356919554     21.74493976704306
  C   -2.93844834814847      9.65460942081575     20.31873451338800
  C   -3.64510414387159      9.20148965662954     19.20733440724117
  H   -4.43548720297379      9.81526795604809     18.77364186413780
  C   -3.36235247843162      7.95335046075119     18.61686011855234
  C   -0.35005324240272      5.05979592260095     19.29783214376569
  C   -0.23885703059055      3.97115694678000     20.17791933784624
  C   0.80456136857054      5.80014527110678     18.97511084863890
  C   -3.15732782343108      4.37986757027354     19.20120443319290
  C   -4.85700305904454      3.83387426221352     20.84753361229229
  C   -3.89888349389744      4.71954666336435     20.34450264379137
  H   -3.73583483815806      5.68222970586399     20.83845872566118
  C   -1.77584025881330      5.41916087541124     12.28904038165400
  C   -1.56221833615475      4.86842661794184     10.89237726423250
  C   -2.43317222259442      3.64402531978172     10.63666496227109
  C   -2.28847094480177      2.66714837380128     11.78676309461627
  H   -1.22864189898882      2.35578869459648     11.87379405518858
  H   -2.87255907614540      1.75282425783349     11.61722890724148
  N   -2.71626350280309      3.27920232796749     13.05431475367104
  C   -2.53908065759314      4.68658817071395     13.23192946790596
  C   -1.84473197468252      6.91760399784653     12.41583580677145
  H   -1.76142863424025      7.22647728683412     13.46821703514565
  H   -1.03347514106914      7.39296957271438     11.84003148367365
  H   -2.80258444109497      7.30871813955334     12.02490656957333
  C   -0.19663008453018      4.77798260238776     15.75629244024040
  H   -0.33321300454855      3.69729488264271     15.59217610377725
  H   0.39942594124478      4.98797174089886     16.65371938310902
  C   0.16881137625404      5.53110416538363     14.59258517577939
  H   0.48234881123342      6.57379232735295     14.73996107060591
  C   0.09498663909186      5.05001874727849     13.28698439625268
  H   0.60819397102960      5.60380869599184     12.49396763769699
  H   0.06219830080120      3.96363249785640     13.13866888728457
  O   -5.17918390130537      8.42577162755637     17.15330443832012
  C   -4.17357091022869      7.56696940764366     17.45370503427035
  C   -5.21368776558638      6.53061319313685     15.76377637766281
  C   -5.74563240383869      7.96556676221392     15.90917115939916
  H   -5.38678011031284      8.63474584131658     15.10918574502583
  H   -6.83736557456318      8.05012506633954     15.98985316851016
  C   -6.23879511560486      5.40687444561097     16.10464925206328
  H   -4.83076440423351      6.33825422784197     14.75024708504433
  C   -6.69627061741855      5.50082311849302     17.56519736023619
  H   -7.46058682990824      4.73508059549589     17.77328620701667
  H   -5.85628853942430      5.32539869843673     18.25525375444125
  H   -7.13924361037352      6.48360443133895     17.80062826689058
  C   -5.58355248764625      4.04657301893941     15.85147874941596
  H   -6.26750495247562      3.23123564165386     16.13997286211359
  H   -5.32961802273903      3.92906130315017     14.78698514491055
  H   -4.65013806728568      3.93606184972115     16.41847651565409
  C   -7.44368542620264      5.54630868166576     15.16245270596792
  H   -8.03694054170298      6.45514144694173     15.35459238467272
  H   -7.12187759398005      5.56167129478275     14.10730658810820
  H   -8.11925578537758      4.68542489407611     15.29188905387673
  C   -3.38062272739809      3.14188413476497     18.57217709087338
  C   -4.33093901364049      2.25653774335209     19.08727813869318
  C   -5.07379198567038      2.60227468059812     20.22113937731006
  H   -5.43891677892778      4.10996568217559     21.73211057280816
  H   -2.83272626399495      2.89031120977565     17.65722504685603
  H   -4.50420903864422      1.30123720231223     18.58288512757634
  C   1.00043590925499      3.63980659012158     20.73485258284465
  C   2.13832131550592      4.38940761298566     20.42286979844534
  C   2.03668291751906      5.47321328341686     19.54310508680862
  H   0.72847558211970      6.64571768066001     18.28230458155046
  H   2.92405126710185      6.06069626367918     19.28954887989318
  H   -1.12553146422770      3.38368621191234     20.43253959637246
  H   1.07401648357632      2.79137698910318     21.42176546525898
  H   -0.49895422143412      4.60236019145891     10.72644193890557
  H   -1.79036623206593      5.65526239423496     10.15175457943527
  H   -3.49303007828768      3.94179201886790     10.54339974145926
  H   -2.14855556511183      3.14122841326455      9.69795502252824
  C   -3.01471054824044      2.44355496076900     14.13295302647129
  O   -2.67390498012600      2.67185964582077     15.28756123302943
  C   -3.85179485733419      1.23381680013463     13.83991096535239
  C   -4.92333894326939      1.27661762220798     12.93147942855568
  C   -3.64101646220163      0.07281908443490     14.59992447210429
  C   -4.46675941835976     -1.03927331530460     14.43107429548485
  C   -5.76086118507635      0.17011799031697     12.77787857965652
  C   -5.52866773183878     -0.99297368764981     13.52038223863391
  H   -4.28723315663618     -1.94605782937569     15.01627303158287
  H   -6.18145851844613     -1.86187583248647     13.39473010562741
  H   -2.82165395534064      0.06438830771835     15.32413356906444
  H   -6.60241311009307      0.21640501403310     12.08033518879570
  H   -5.10938836641579      2.19417795099027     12.36384854292915
  H   -3.17664101980180     10.62825793209419     20.75551487738271
  H   -5.82837525380949      1.91413049339016     20.61403757136195
  H   3.10587742456627      4.12736010856207     20.86087791926633
