# Supplementary material for: Origins of Enhanced Enantioselectivity in the Pd-Catalyzed Decarboxylative Allylic Alkylation of N-Benzoyl Lactams
Source: Catalysts. Author manuscript; Available in PMC 2023 Nov 21. (PMC10662798; doi:10.3390/catal13091258)
Supplement: supplementary material [file NIHMS1937657-supplement-supplementary_material.zip › Supporting Information Files/structures/TS4_ii.xyz]

81
Coordinates from ORCA-job TS7b_02_r2SCAN
  Pd  -2.34064355270343      4.78149124551876     16.26572776871542
  P   -2.12938348084759      5.26060680617908     18.42546693975322
  O   -3.08741709417301      4.38640830278470     14.28861886311797
  N   -4.10155199376421      6.17611995077125     16.43844379211782
  C   -2.20578237654703      7.08625937454292     18.66272509106792
  C   -1.36108240991069      7.71052401972141     19.59577722505594
  H   -0.66603690308245      7.09991550088525     20.17702367163569
  C   -1.39553055448983      9.09017636047529     19.80899106130746
  H   -0.72417089028506      9.53966964091802     20.54646230815582
  C   -2.29256087090532      9.88422230369227     19.09005606835010
  H   -2.33137222752033     10.96498030491748     19.25100223913715
  C   -3.14327094571546      9.28969467640990     18.16137941510835
  H   -3.84822927872108      9.89834532603641     17.59318403341080
  C   -3.11432929024849      7.90087763523904     17.92622314690446
  C   -0.66239185415144      4.76882281810772     19.40084906998597
  C   -0.73888121851685      4.05484854999822     20.60816038081143
  C   0.60406434002439      5.07554506369386     18.86522685279486
  C   -3.54259625552674      4.66220891444424     19.43536697997666
  C   -5.33374084633242      4.97382740755484     21.04805198063977
  C   -4.24572035043122      5.48323161226718     20.33180390540540
  H   -3.94826030909052      6.52723084947438     20.46653780568308
  C   -1.74064956739169      5.44834609319892     12.64716854235310
  C   -1.33952832884903      5.43805439151381     11.18470069379979
  C   -2.04337539574175      4.33399024711229     10.39361962734973
  C   -1.95290403766438      3.00689890864819     11.13996970950195
  H   -0.89438879972926      2.67499529270010     11.16913638433512
  H   -2.51684539802574      2.22004668314039     10.61239979469739
  N   -2.49392577892499      3.15937020544521     12.47483060306704
  C   -2.48841981949304      4.36108953558814     13.15851293405446
  C   -1.86323822959379      6.77352819718539     13.33750316363927
  H   -1.83829866243005      6.65223970284791     14.43531812568602
  H   -1.03633759408076      7.44416970505909     13.04867579681331
  H   -2.80946649318766      7.29302377962982     13.08628196955127
  C   -0.54344628201292      3.78561373165580     15.90087069463052
  H   -0.82756343606979      2.83837764794267     15.41158463067758
  H   -0.08908626376318      3.61954625288609     16.88742334360118
  C   0.12255153872972      4.72639786747010     15.04043495649817
  H   0.56179323044533      5.61848156886468     15.50970851650007
  C   0.14131657176687      4.65072739396949     13.65634295348480
  H   0.74849709039954      5.36442451506476     13.09089440018759
  H   -0.02340883199794      3.68039975129063     13.17644439628373
  O   -4.93698894534058      8.26115053288876     16.42505604567437
  C   -4.04020171047763      7.37263448593541     16.91732109805228
  C   -5.23646287176676      6.10799971793182     15.50556080079139
  C   -5.64256023490624      7.58762706070191     15.35969100479057
  H   -5.31016161294033      8.03001960258466     14.40662157962710
  H   -6.71516427554721      7.78561792441580     15.49490759981277
  C   -6.34815263463968      5.15224645231103     16.02381609828005
  H   -4.86043289840761      5.69553482889301     14.55594288551074
  C   -6.85502336031793      5.59288155813284     17.40163260846089
  H   -7.65965730329035      4.92310891072359     17.74524548275166
  H   -6.04850040549430      5.55358246406632     18.14992316940212
  H   -7.26365040893110      6.61767055453926     17.38720556403352
  C   -5.76923181375837      3.73529258910470     16.11291827154881
  H   -6.53643606979738      3.03055531233024     16.47413468285729
  H   -5.40295649717443      3.39636774881875     15.13166896524078
  H   -4.91586233202879      3.70485338080992     16.80702583796530
  C   -7.49743744349547      5.15473316929069     15.00672467046262
  H   -7.99244768567795      6.13702330181725     14.93062308086892
  H   -7.13811982804237      4.87304907200903     14.00281661843690
  H   -8.26756649520929      4.42503478078429     15.30477540071968
  C   -3.93907385979494      3.32206425492124     19.27831652111355
  C   -5.01555747771094      2.81253620409483     20.00685665600556
  C   -5.72029532226649      3.64007207313375     20.88850251715612
  H   -5.88176849685002      5.62553659511260     21.73512082747856
  H   -6.57336555438916      3.24529955656163     21.44814873506024
  H   -3.40287260909218      2.68578266765072     18.56574866487645
  H   -5.31506435561479      1.76872342904425     19.87422846670926
  C   0.42934855743495      3.66457287360339     21.27006689440987
  C   1.68264559829106      3.98409161055338     20.73886304274872
  C   1.76708980050637      4.69405401533162     19.53591302324251
  H   0.67304297046442      5.62529330075780     17.92051658092130
  H   2.59424418562248      3.67688451251046     21.25970245381329
  H   2.74390706213356      4.94294590944424     19.11098432445704
  H   -1.71472366868114      3.80848906441879     21.03610571818706
  H   0.35752600674248      3.11132227001026     22.21127094664415
  H   -0.24147140669339      5.32505411806502     11.06983889857498
  H   -1.57922976576833      6.41868541919240     10.73388595609304
  H   -1.60234635502301      4.22765607892195      9.38878205156520
  H   -3.10917530736364      4.59250151594926     10.26207198759456
  H   -3.04999232414976      2.42471294778651     12.89516443221059
