# Supplementary material for: Origins of Enhanced Enantioselectivity in the Pd-Catalyzed Decarboxylative Allylic Alkylation of N-Benzoyl Lactams
Source: Catalysts. Author manuscript; Available in PMC 2023 Nov 21. (PMC10662798; doi:10.3390/catal13091258)
Supplement: supplementary material [file NIHMS1937657-supplement-supplementary_material.zip › Supporting Information Files/structures/TS7c.xyz]

86
Coordinates from ORCA-job TS4b_02_r2SCAN
  Pd  -2.15130899654158      4.73185052206662     16.09969894442430
  P   -1.89062343789703      5.02329252857405     18.28886710711421
  O   -3.05586295111438      4.27955629946288     14.17458308007305
  N   -4.02391085380887      5.96489008089435     16.46003169317539
  C   -2.12683486052052      6.79890487250879     18.72909632228486
  C   -1.32990877655910      7.38405456679655     19.72691848301628
  H   -0.58234369700338      6.77308204320582     20.23820553479219
  C   -1.47457823915031      8.72514653835261     20.08942913926593
  H   -0.83672644490683      9.14498352357848     20.87263531100799
  C   -2.43570949760260      9.51653507336326     19.45774004770622
  C   -3.24504314743038      8.95729051197108     18.47145304733150
  H   -4.00323196296669      9.56422324580094     17.97486928855874
  C   -3.10806012977144      7.60814110484504     18.08980842122388
  C   -0.33534710858482      4.58367978055737     19.14339573449820
  C   -0.27566334909020      3.66493545937517     20.20397093935793
  C   0.86152628099075      5.14306481491493     18.65287925208027
  C   -3.19281325549773      4.18188405664866     19.27277503942729
  C   -4.89347031275011      4.12685915490490     21.00672258113643
  C   -3.88965578053443      4.81311278719176     20.31588371872815
  H   -3.65502924529053      5.84709316802232     20.58512411737789
  C   -2.03146894559804      5.54819447064755     12.48293359047037
  C   -1.73434098642442      5.71629681684943     11.01359585266552
  C   -1.54081449276187      4.38202274956426     10.30702006334906
  C   -2.64842628457425      3.42242534626236     10.70147046760896
  H   -2.53379811119118      2.43826825709239     10.23198585710532
  H   -3.63200943739641      3.82202584778732     10.38770620677084
  N   -2.66003321061064      3.20467561665065     12.15469716743422
  C   -2.62783381843152      4.36475789954127     12.98235414001510
  C   -2.27921733032692      6.81444923856817     13.25178250921201
  H   -2.16287448111992      6.65784797021132     14.33826470419654
  H   -1.57422132313725      7.60242178442381     12.93969491478207
  H   -3.30232467534728      7.19999758887820     13.07950302358154
  C   -0.24929311603104      4.05791977366715     15.57616951430146
  H   -0.35853885234617      3.05805584401404     15.12590864291448
  H   0.33170471247416      4.01710997961748     16.50658853217340
  C   0.09426137679062      5.09709516637121     14.64657944383802
  H   0.40421145047269      6.06683723781366     15.06056837730213
  C   -0.02497085593466      4.98404678725474     13.26589036712213
  H   0.41758402978797      5.75766331383424     12.63065115851377
  H   -0.05897081053867      3.98076974601909     12.82809247838159
  O   -4.98435836555684      7.98461327351131     16.66841345324841
  C   -4.01955142868080      7.11395862508252     17.04779883981268
  C   -5.20641279788270      5.90631395209094     15.58331782943909
  C   -5.67520068008301      7.37216081424284     15.55808768710624
  H   -5.37062082446772      7.90268536411624     14.64095685302573
  H   -6.75243622068971      7.51486955295527     15.71803876505454
  C   -6.25392026531923      4.87971407907218     16.10407188154496
  H   -4.87561335515729      5.56849358155902     14.58898354570406
  C   -6.66148215442706      5.19227477220914     17.54835333000805
  H   -7.43739732713753      4.48679270276083     17.88580407682053
  H   -5.80462871042086      5.09487123587145     18.23260379162074
  H   -7.07392991938818      6.21027361489226     17.65265429210421
  C   -5.63978760171073      3.47834212297750     16.02483667821564
  H   -6.33632223958523      2.72910304323559     16.43543248486379
  H   -5.41369925732889      3.21566934913929     14.98061113590180
  H   -4.69772552641977      3.42712103290923     16.59107163463412
  C   -7.48128112907445      4.92747849580281     15.18309909591081
  H   -8.02669112392562      5.88286067562171     15.25077772486321
  H   -7.19455275679747      4.76805152817661     14.13014507403052
  H   -8.18937886528896      4.13009744690096     15.46012506458203
  C   -3.50832846508441      2.85225363860920     18.94144530757850
  C   -4.50029516917578      2.16519945959997     19.64401150866715
  C   -5.20003560707205      2.80426142556595     20.67368987493321
  H   -5.43909765020298      4.63096432486232     21.80995260037299
  H   -2.97805596441664      2.36676426536664     18.11467864654965
  H   -4.73821663187337      1.13174431640765     19.37572095150412
  C   0.95685842807782      3.31945167348514     20.76699679623305
  C   2.13888064955370      3.88729634678813     20.28272357665402
  C   2.08780900869504      4.80370926976409     19.22625837779524
  H   0.82607761768276      5.85990565266098     17.82516077605475
  H   3.00882008669882      5.24979274729052     18.83981251795333
  H   -1.19576265586749      3.22231433243176     20.59580047229989
  H   0.99069884388945      2.60454667708125     21.59442947720218
  H   -0.85063585530365      6.36751237762707     10.87750457440711
  H   -2.57483312608110      6.26476080633895     10.53858201943947
  H   -0.56618133127030      3.93908996263003     10.57374929899213
  H   -1.54323976247479      4.51294795715781      9.21238337125580
  C   -2.90262861524736      1.89757524971986     12.58357899325208
  C   -2.84486607585740      1.55780535931362     14.05189912125293
  O   -3.13956984206457      1.01869529804762     11.76116316608667
  H   3.10095125599330      3.61455922934446     20.72598801726440
  H   -2.55936323138376     10.56751514736884     19.73247329340291
  H   -5.98792067948107      2.27135375629104     21.21400603732378
  H   -3.78929750852666      1.83763801577849     14.53858263221060
  H   -2.71193120983093      0.47059841833022     14.12056509564783
  H   -2.05383503175912      2.08829746090615     14.59368544285315
