# Supplementary material for: Origins of Enhanced Enantioselectivity in the Pd-Catalyzed Decarboxylative Allylic Alkylation of N-Benzoyl Lactams
Source: Catalysts. Author manuscript; Available in PMC 2023 Nov 21. (PMC10662798; doi:10.3390/catal13091258)
Supplement: supplementary material [file NIHMS1937657-supplement-supplementary_material.zip › Supporting Information Files/structures/TS7b.xyz]

102
Coordinates from ORCA-job TS2b_02_try2
  Pd  -2.00955850266765      4.83387038422861     16.13994041592990
  P   -1.79163132098171      5.15243687088941     18.31425702847779
  O   -2.93948660640144      4.22737465920240     14.28479352470044
  N   -3.93888669766598      6.03152757199891     16.48899277697928
  C   -2.10994135374594      6.89387397842864     18.80866991403423
  C   -1.37017365905310      7.47896673456831     19.85268166623562
  H   -0.62233197232754      6.88248711289900     20.37967090527345
  C   -1.57392692314408      8.79864362484140     20.24557885290268
  H   -0.98981778793969      9.22477076409590     21.06584044647937
  C   -2.54159771599684      9.56998113692263     19.58958363676641
  C   -3.29317071129866      9.01683519861682     18.55712275873659
  H   -4.04944569855364      9.61638205800665     18.05076981316578
  C   -3.09462234589962      7.68299215652469     18.15121058661722
  C   -0.25408846615327      4.72684342329045     19.20582205754198
  C   -0.19134066686169      3.71588828103498     20.17684942494260
  C   0.93496119105226      5.37766474140383     18.81467913011445
  C   -3.10140617301143      4.21764952100633     19.19896204851854
  C   -4.88879249472127      4.02760672802927     20.83167649296105
  C   -3.85502593045950      4.76486990968122     20.24843325303130
  H   -3.64915493483257      5.77713123219493     20.60744356924269
  C   -2.02791767489112      5.41727127211175     12.46998216785315
  C   -1.78013749510255      5.50640366609310     10.98810127231160
  C   -1.71184692427063      4.13311018023252     10.33814921425799
  C   -2.88285511871302      3.28812494370717     10.80180830763519
  H   -2.87355869633325      2.28773401799679     10.35053330707579
  H   -3.84227342428204      3.75649381587728     10.51053159736986
  N   -2.83642845311807      3.10952074758767     12.26073971980039
  C   -2.61350392177932      4.27617649849643     13.05825441787233
  C   -2.14447938521956      6.72208701166591     13.20040315524109
  H   -2.03351977963074      6.59630021050306     14.29134537981778
  H   -1.37338138215208      7.43221640346048     12.85846175132947
  H   -3.12788143614515      7.19752806830366     13.01923084405841
  C   -0.06551940815388      4.23186408950574     15.67801278759756
  H   -0.14220338339296      3.16637592950064     15.42297741618375
  H   0.53250937208805      4.38537543634086     16.58506716008864
  C   0.24372274472961      5.10496385839725     14.57870864895988
  H   0.56517845180574      6.12680808677930     14.82323145560114
  C   0.08378526306467      4.78177188730860     13.24494844438761
  H   0.48235600671348      5.44436744343177     12.47211177339874
  H   -0.04726651278213      3.73462605591231     12.95413985954914
  O   -4.87605139543325      8.07085409949040     16.62568298152530
  C   -3.94958952782504      7.18949363300785     17.06198449910989
  C   -5.08495903202478      5.98313575569550     15.55862763479720
  C   -5.52104394227336      7.45718255265356     15.48771931978992
  H   -5.15723940215072      7.96981452446915     14.58229891596017
  H   -6.60138741889585      7.62411318882100     15.58975630394395
  C   -6.17723762193817      4.98885968146000     16.05008130895427
  H   -4.72109021807157      5.62016207281987     14.58565057020764
  C   -6.62477298812373      5.32121892409919     17.47796849659794
  H   -7.42939826381106      4.63807972163162     17.79292279656935
  H   -5.79331863899751      5.20409893132986     18.19021689006805
  H   -7.01274465918822      6.35045437754615     17.56536037483682
  C   -5.59979508787837      3.57256307569343     15.99444345946374
  H   -6.32418220819462      2.84375170776294     16.39368407095038
  H   -5.35305444456568      3.29249273352654     14.96081016062585
  H   -4.67179413574560      3.49447990833299     16.57805082221237
  C   -7.37188288771282      5.06335652651646     15.08828018217097
  H   -7.90226663478320      6.02807774343681     15.13821311119511
  H   -7.05376981102095      4.89654586236568     14.04553578432655
  H   -8.10289590331594      4.27928503931002     15.34178905574055
  C   -3.37927441258774      2.91307524083965     18.75418518476697
  C   -4.39871712170000      2.16983838896992     19.34404469276431
  C   -5.16020090680050      2.73343917050057     20.37644245183590
  H   -5.48538873791690      4.45903531033957     21.63879459114391
  H   -2.81303649564723      2.49096274780517     17.91663807004024
  H   -4.61728173023733      1.16078868169731     18.98434494407990
  C   1.03074363262952      3.36738543605074     20.75854012247659
  C   2.19878715510738      4.03087500798526     20.37304981013322
  C   2.15116350225495      5.04068589033898     19.40069205512004
  H   0.90062877575332      6.16431202532637     18.05349060924500
  H   3.06849739908311      5.55445404161643     19.10003278868787
  H   -1.10172326664267      3.19854132731684     20.49091282462246
  H   1.07360952448030      2.58428996417140     21.51865085175149
  H   -0.85814910856640      6.08514554136654     10.79034705733204
  H   -2.59587575789398      6.09623767791982     10.51908206201710
  H   -0.76851491643379      3.62589133608234     10.60506313296372
  H   -1.73378811246383      4.21461074351291      9.23943855954385
  C   -3.51170214602034      1.97668104559916     12.72684734334742
  C   -3.20994898536942      1.43214820070118     14.08426849989832
  O   -4.27554121897922      1.36734946867482     11.98486834568048
  C   -4.22626531545920      0.74633005324342     14.76706875631577
  C   -1.91320313207979      1.44159625548759     14.61305328009863
  C   -1.63676298211304      0.79635230670386     15.81998579815773
  C   -3.95762109623415      0.12039197033498     15.98483311647405
  C   -2.66080097109061      0.14137777410885     16.51354946168087
  H   -0.61715617934678      0.79682868596393     16.21780042095303
  H   -2.44366520332112     -0.36816066038803     17.45787278439051
  H   -1.11711898329956      1.93787389745256     14.05416896522998
  H   -4.75829367018398     -0.40530281662515     16.51428521938288
  H   -5.22480414394956      0.71101963862011     14.32423606202622
  C   3.53001191793478      3.68248469348494     20.97901323899022
  C   -2.74874856212505     10.99445539308212     20.02502895495113
  C   -6.31522512795141      1.95139861780830     20.93795547368226
  F   4.10638863549555      4.75909809295810     21.55763617793182
  F   4.39917214001425      3.24020269670277     20.04483458164473
  F   3.43374934448284      2.72754043202522     21.91926189328949
  F   -6.73000896458513      2.42895116512454     22.12456163931369
  F   -6.00351856676204      0.65155847053176     21.11164405578724
  F   -7.38081744038409      1.98448074378440     20.10464192096712
  F   -1.62156367592793     11.72331867216690     19.87533386737125
  F   -3.07891125198097     11.06526162982235     21.33311974154332
  F   -3.71949969300282     11.61030926974444     19.33233687027587
