# Supplementary material for: Origins of Enhanced Enantioselectivity in the Pd-Catalyzed Decarboxylative Allylic Alkylation of N-Benzoyl Lactams
Source: Catalysts. Author manuscript; Available in PMC 2023 Nov 21. (PMC10662798; doi:10.3390/catal13091258)
Supplement: supplementary material [file NIHMS1937657-supplement-supplementary_material.zip › Supporting Information Files/structures/TS3_iv.xyz]

81
Coordinates from ORCA-job TS7a_04_r2SCAN
  Pd  -4.01217977415974     11.19179357777597     20.92985749566119
  P   -5.20746982764362     10.30253818967806     22.55851197085735
  O   -3.28461096203997     11.67081730688240     18.93705728601850
  N   -6.07401279784373     11.21306125266683     19.88814361833323
  C   -6.79297546147398     11.18180707437901     22.87003602164886
  C   -7.29864378141575     11.26821201211188     24.17843309268285
  H   -6.74741824346490     10.79458724976668     24.99430532035589
  C   -8.49226075057688     11.93454479065025     24.46144603976972
  H   -8.85788270786584     11.97553216950887     25.49158538180697
  C   -9.21411747633399     12.53643016234594     23.42737942669250
  H   -10.14975916972955     13.06256323809266     23.63556761912866
  C   -8.73760189274049     12.46032101016348     22.12142116034368
  H   -9.29560900918571     12.92212792103795     21.30583921278687
  C   -7.53529672809047     11.78970098827380     21.81709686988287
  C   -4.50705465740261     10.07768014154802     24.23365165766128
  C   -4.30802303375218      8.81822767596366     24.82255058501217
  C   -4.07365236911393     11.22916193166839     24.92002134471863
  C   -5.75127699283603      8.61729475277052     22.06926136214382
  C   -7.44226501793634      6.91010378560645     21.70982932056926
  C   -7.08611541659892      8.19040254480047     22.14710173530720
  H   -7.85379889460454      8.86223439308673     22.54197375522764
  C   -1.21532810554609     10.60007700466736     18.46032400964795
  C   0.00418274163476     10.57440085085890     17.56276326163117
  C   0.03833223908496     11.72894012585306     16.55775212718682
  C   -0.43629554331652     13.02710869543646     17.20028020683089
  H   -0.45574854620815     13.84244799095948     16.45824796576356
  H   0.27391995818945     13.33282793553597     17.99731033448395
  N   -1.77515414445096     12.82897913544998     17.71173329093280
  C   -2.14506367097710     11.66469395387241     18.36528770126851
  C   -1.67690900485900      9.27793775459671     18.99754071544280
  H   -0.83028077030787      8.70952556420757     19.42127848469493
  H   -2.43823079857654      9.41269338678984     19.78566542030899
  H   -2.12571750193431      8.64320500509745     18.20964636542025
  C   -2.24870827862255     11.47319679423959     22.03856563111223
  H   -1.94988331109485     10.46595780239235     22.37642162173127
  H   -2.61922458891207     12.08272234514842     22.87533198849662
  C   -1.31123042692546     12.12991555879359     21.17938458914939
  H   -1.43020376004378     13.21390791431414     21.04242372451386
  C   -0.37424550096380     11.47749611298385     20.39365073758324
  H   0.38720238181997     12.06451612758618     19.87312721020691
  H   -0.08665313800948     10.45011951779208     20.64150617234010
  O   -7.99422682361003     12.33394007110079     19.54151424077090
  C   -7.12884852705800     11.74835796766705     20.40783389904598
  C   -6.19818515220167     11.30663857120371     18.42332651712836
  C   -7.35144459334001     12.30953043560476     18.24951645418175
  H   -6.99730668490157     13.33080707544374     18.03149940775651
  H   -8.10772082914868     12.02280033198650     17.50596760825396
  C   -6.43095540586689      9.90621105188078     17.78516809063488
  H   -5.24981592006020     11.70074862517562     18.02712998284390
  C   -7.69157261432005      9.24115657074682     18.34941321564963
  H   -7.84927748951385      8.25946821156241     17.87440125395312
  H   -7.59577053484151      9.07176200049594     19.43345848187552
  H   -8.59787855869668      9.84398664147328     18.17025027644019
  C   -5.20722335691869      9.03286633107060     18.07803508180994
  H   -5.33070271066931      8.03364198774254     17.62841392912109
  H   -4.29512146505144      9.49524985805458     17.67204678281052
  H   -5.06203444290477      8.91001698976109     19.16109485660249
  C   -6.55753859593376     10.08436331539203     16.26597827915893
  H   -7.45020776397377     10.66469445882711     15.97985480441902
  H   -5.67033447663617     10.59270541351234     15.85284082765548
  H   -6.63893524485919      9.10055099782626     15.77617606318909
  C   -4.77917930033764      7.73845907986686     21.55706689525359
  C   -5.13487759089038      6.45467340558342     21.14057833642008
  C   -6.47000527236587      6.04015977959981     21.20888405039932
  H   -8.48795521811508      6.59241838857788     21.76254113747756
  H   -6.75229502985511      5.04019414099043     20.86664606950794
  H   -3.74168067379738      8.07879733765335     21.46890079231643
  H   -4.36916471349114      5.78221385435265     20.74283000172422
  C   -3.69241294503580      8.71476890260255     26.07396970180946
  C   -3.27385365214888      9.86285695121495     26.75251615295362
  C   -3.47079429843167     11.12173005671888     26.17376477467206
  H   -4.22760018679308     12.21646858779001     24.47178580691486
  H   -2.79296393741194      9.77806448533219     27.73135985277288
  H   -3.14516096012060     12.02493735155056     26.69812167340150
  H   -4.64149184305319      7.91431480550805     24.30531797385196
  H   -3.54559569348392      7.72795613760822     26.52305060365717
  H   0.92980191019905     10.57312995702619     18.17497679923422
  H   0.02873930024756      9.61546557096032     17.01077022075948
  H   -0.63283686732279     11.50310117100608     15.71080616673042
  H   1.05199995578606     11.86092558173119     16.14540642105823
  H   -2.34238705824283     13.63482580244382     17.95319468042592
