# Supplementary material for: Origins of Enhanced Enantioselectivity in the Pd-Catalyzed Decarboxylative Allylic Alkylation of N-Benzoyl Lactams
Source: Catalysts. Author manuscript; Available in PMC 2023 Nov 21. (PMC10662798; doi:10.3390/catal13091258)
Supplement: supplementary material [file NIHMS1937657-supplement-supplementary_material.zip › Supporting Information Files/structures/TS7c_vi.xyz]

86
Coordinates from ORCA-job TS4b_06_r2SCAN
  Pd  -2.51267654499394      5.20354439535444     16.00378248770718
  P   -2.18963464931618      5.10056819507631     18.19188568280870
  O   -3.48696427528434      5.25290493360934     14.07883772298880
  N   -4.15495820915256      6.63161344509313     16.58059706436894
  C   -2.22317336899414      6.76646396386589     18.97999433235840
  C   -1.39490984933977      7.04151964660049     20.08091724143632
  H   -0.74216388146212      6.25421445803150     20.46547703899492
  C   -1.39025756388163      8.29243667400388     20.70200758512855
  H   -0.73259833921678      8.46878523813814     21.55824783521781
  C   -2.22947650597043      9.30431321758011     20.23212678103084
  C   -3.06673086087074      9.05353497723094     19.14732235499154
  H   -3.72989107697861      9.83536090775441     18.77517463671339
  C   -3.07991591609774      7.79885727349378     18.50611725658986
  C   -0.71035465061772      4.32034022079044     18.93167543759459
  C   -0.77752164952792      3.18793840010768     19.75949969187813
  C   0.55262337077045      4.83171177240330     18.57224944178936
  C   -3.59829827646237      4.23898763343160     18.99778725361357
  C   -5.26484125687166      3.99448549113897     20.74736268691865
  C   -4.17680451399532      4.68048293025162     20.19908061366164
  H   -3.78387797977093      5.56803732745183     20.70414274517814
  C   -2.31423120382609      5.45595469739080     12.07110433606972
  C   -2.19535148738710      4.97739994468114     10.64058968743247
  C   -3.22929087433242      3.89638918281234     10.36329284727443
  C   -3.13665574961119      2.80194188246809     11.40902422486250
  H   -2.15297222756221      2.29938073112059     11.32896428585884
  H   -3.90502210540881      2.04112228950501     11.21147714370099
  N   -3.32361845587696      3.32509987002669     12.77310497895853
  C   -3.10748016980831      4.73343741458578     12.99362886597534
  C   -2.22551252379631      6.93931818565983     12.30843354095687
  H   -2.03595242448592      7.15389623253033     13.37136261661235
  H   -1.41327538365644      7.37938463694341     11.70694163869963
  H   -3.16432547962613      7.45195604651805     12.02639760551504
  C   -0.74714432283437      4.25916150514582     15.37183570121585
  H   -1.04756069594447      3.24420109401364     15.06359947339527
  H   -0.11652672780063      4.23800869396813     16.26961395607239
  C   -0.28202717415412      5.10428756734228     14.30958291781468
  H   0.18079096925233      6.06133535572944     14.58661605526276
  C   -0.43610107219953      4.81593864888789     12.95708460389758
  H   0.11144468347008      5.41588283805896     12.22278644247228
  H   -0.60085548597081      3.77082279130078     12.66656593643938
  O   -4.83634295196473      8.69027374003863     17.16827137068429
  C   -4.01076910688278      7.63609785769093     17.37947409692815
  C   -5.32276940691472      6.90418505603967     15.71979681709820
  C   -5.54472675935885      8.40864039914241     15.94288238343223
  H   -5.09676347148884      9.02726154170171     15.14711703017661
  H   -6.59136770400143      8.70650239203257     16.08851418033872
  C   -6.53391697398878      5.99419171430886     16.08474082161952
  H   -5.03823843720061      6.68256330241829     14.68016820588144
  C   -6.89436643871919      6.12328361941636     17.56983187710515
  H   -7.78306832532890      5.51345842898545     17.79834683745828
  H   -6.07357518902892      5.76247299024055     18.20942587939549
  H   -7.12505709821849      7.16394611743454     17.85506651262673
  C   -6.17388891313163      4.54160298286918     15.76233263613427
  H   -6.99873500315071      3.87118872605239     16.05607270110010
  H   -5.97581053073421      4.41161976437079     14.68789371492894
  H   -5.26381715612917      4.22529707972193     16.28703812766067
  C   -7.72906930016761      6.40579408296972     15.21242272180512
  H   -8.11370973807553      7.40978325822109     15.45570090703669
  H   -7.46281808890845      6.38876851110173     14.14207550118764
  H   -8.55954838379541      5.69674910581834     15.36024593219044
  C   -4.11688467031898      3.10067856615818     18.35481011693507
  C   -5.19488803578318      2.41149787691940     18.91655143106325
  C   -5.77381003220690      2.85913611590639     20.10874558904128
  H   -5.71769633019864      4.35098424869830     21.67748569015993
  H   -3.69363147195271      2.77820840441982     17.39655256421588
  H   -5.59566213827399      1.53112607851563     18.40551130472216
  C   0.39543043045014      2.58858392599357     20.22927033737090
  C   1.64435247433435      3.11125496772365     19.88125645427146
  C   1.72001668059380      4.23704024184981     19.05321757031572
  H   0.61527334662479      5.71082563859624     17.92120179697773
  H   2.69389227917801      4.64855698652413     18.77205446475805
  H   -1.75070107191246      2.77646981448263     20.04193361095858
  H   0.33014040409781      1.70887785219065     20.87653259313820
  H   -1.18155416773668      4.58509799611163     10.42177959965063
  H   -2.34206336455330      5.82871088902178      9.95272151422540
  H   -4.24322841280862      4.33350119228851     10.38125073376779
  H   -3.08556200735324      3.44056785263964      9.36952228888055
  C   -3.56592239823182      2.42722129295272     13.80879404866212
  O   -3.65390197878292      2.73727879478019     14.99056633359055
  C   -3.71981807404918      0.96787803396756     13.40820636362403
  H   -2.23637820523612     10.28815356508690     20.70913145915297
  H   -6.62790885673753      2.32671261616640     20.53809267602905
  H   2.55959977261759      2.63998385122414     20.25127017285243
  H   -2.85784588415005      0.58984304766573     12.83721910644255
  H   -4.61857371950590      0.80649148230150     12.79141789243282
  H   -3.82042168132099      0.38950728714215     14.33381328251322
