# Supplementary material for: Origins of Enhanced Enantioselectivity in the Pd-Catalyzed Decarboxylative Allylic Alkylation of N-Benzoyl Lactams
Source: Catalysts. Author manuscript; Available in PMC 2023 Nov 21. (PMC10662798; doi:10.3390/catal13091258)
Supplement: supplementary material [file NIHMS1937657-supplement-supplementary_material.zip › Supporting Information Files/structures/TS5a_ii.xyz]

93
Coordinates from ORCA-job TS1a_02_r2SCAN
  Pd  -3.63758629859080     10.38995943481049     20.29680144784791
  P   -4.78201456363101     10.45701361104041     22.19096731713328
  O   -2.93292596725285     10.59131335713798     18.23969148996894
  N   -5.64951947885587     10.70350951254036     19.40043809815000
  C   -5.93177902933701     11.88798915036062     22.20742490174449
  C   -6.10986710170866     12.64225931266485     23.37844696220487
  H   -5.53428346319552     12.38597959905827     24.27124572979411
  C   -7.02144047363502     13.69877022345917     23.43366523753501
  H   -7.13956527160911     14.26234083346649     24.36387547822438
  C   -7.78740185707111     14.01685985861613     22.30966409379918
  C   -7.61648655867144     13.29198856185335     21.13240314712218
  H   -8.19580276364302     13.54082488489690     20.24194673181169
  C   -6.68860458694980     12.23628171087136     21.05297268065856
  C   -3.95916367002944     10.52768268617605     23.82255676522233
  C   -4.26976937479692      9.66353016804515     24.88494811467092
  C   -2.93102595886051     11.47464400732452     23.98400950895643
  C   -5.91469799692618      9.01778219223671     22.33272946896097
  C   -8.09152490134431      8.00570258965527     22.70279226219199
  C   -7.27736546113318      9.14172523654992     22.64593219494883
  H   -7.70778834511974     10.12903385073821     22.83697584825420
  C   -0.75550155992043     10.95600454786627     17.44707929998706
  C   0.30216062499233     11.95880753975698     17.05846130961499
  C   0.24815351067278     13.21718181192483     17.92004221342032
  C   -1.16617302703349     13.76222468723469     17.97599644071686
  H   -1.46229994250814     14.13181891211790     16.97270113092918
  H   -1.23759943016548     14.61903066570173     18.66452909084903
  N   -2.12770582734490     12.73797549276748     18.40897288696734
  C   -1.99461642985080     11.39945300530101     17.96291144906568
  C   -0.75587128970988      9.64996116181774     16.70152183294769
  H   0.26010769186448      9.22479803611788     16.64112850617333
  H   -1.41830203593273      8.92308478759731     17.19253549546511
  H   -1.11617000550337      9.78537305460399     15.66433292533555
  C   -1.75709006316253     10.00828678793150     21.13491890649350
  H   -1.99792654667763      9.31349425304783     21.95473330354471
  H   -1.39807366133957     10.97125900755836     21.53655512904551
  C   -0.91487999458420      9.45133841841556     20.11016046719977
  H   -1.05567341888303      8.39159723249353     19.85774663527715
  C   0.00834165243182     10.18601141601159     19.38113690941907
  H   0.29723729345098     11.16759399267439     19.77154793573190
  H   0.77852258721109      9.66247948275271     18.80768794589551
  O   -7.43216224648721     11.93013175491729     18.81037287353061
  C   -6.54007844662129     11.56613590229323     19.75480072828626
  C   -5.90376433673985     10.31946108511596     18.00392936831777
  C   -7.02085362654686     11.29267654373108     17.57861520757461
  H   -6.65514285245628     12.08046837970352     16.90485291517616
  H   -7.90964576016663     10.81013058695752     17.14725570881257
  C   -6.23640674356760      8.80706533278628     17.87421681831370
  H   -4.97895246147313     10.51737270072994     17.44047077557688
  C   -7.45401484950006      8.43430763283324     18.72754257166132
  H   -7.69310327234341      7.36496110493319     18.61040529554749
  H   -7.25821845654853      8.61781289862199     19.79528286611244
  H   -8.35273536831691      9.00599985294583     18.44021771989362
  C   -5.01707487885725      7.99374838053243     18.32662231761726
  H   -5.20953920515608      6.91441116698828     18.20822781171405
  H   -4.12320697402740      8.26349114617117     17.74252340976181
  H   -4.78499508630140      8.18696622371273     19.38682369368115
  C   -6.50725521227670      8.50356797888000     16.39423044459876
  H   -7.39913200891866      9.02840139770692     16.01389844386501
  H   -5.64676808588331      8.79363180402214     15.76863796225258
  H   -6.67861173085075      7.42410948528222     16.25251754675870
  C   -5.37871615668448      7.74054922567100     22.08997253172482
  C   -6.19121656510587      6.60760466569946     22.16234415950263
  C   -7.55178225598772      6.73898259260223     22.46247612230339
  H   -9.15502341422483      8.11371803702876     22.93581190728287
  H   -4.31956338360562      7.64359138583796     21.82789819015867
  H   -5.76341394467097      5.61964545828739     21.96848144225362
  C   -3.56808673777604      9.75425123664184     26.09130352546774
  C   -2.55764507700141     10.70727501550073     26.24997115700602
  C   -2.24284482720953     11.57037589034458     25.19412721850318
  H   -2.68503607019311     12.14181472760185     23.15207667781982
  H   -1.44866178179547     12.31389753025849     25.31079322395818
  H   -5.06429481130514      8.92049382770175     24.77097732802993
  H   -3.81685333493011      9.07689032737112     26.91368387631856
  H   1.29928838957654     11.48686087373596     17.13762779144862
  H   0.19304266809997     12.23284131871482     15.98818230617202
  H   0.59433786451095     12.99580201775073     18.94304651594716
  H   0.91572543634870     13.99762655221452     17.51957391957128
  C   -3.42551285574625     13.22864937578418     18.69645119391447
  O   -4.40476539049355     12.96394991507805     18.01529394433656
  C   -3.52870669017429     14.08919270219846     19.91053793433476
  C   -4.65699478312611     14.91077276286620     20.06694187352002
  C   -2.57666923066455     14.01904237057826     20.94332215195761
  C   -2.74628775567047     14.77187833778412     22.10652549132445
  C   -3.87110878387730     15.59142149700759     22.25301564526211
  C   -4.82483451537628     15.66012940447026     21.23056997679168
  H   -5.70705069309011     16.29567220306128     21.34792761223805
  H   -5.39706426676411     14.93724881299039     19.26229963562381
  H   -4.00761793164784     16.17429886474881     23.16886835975373
  H   -2.00510513020897     14.71202045218548     22.90934429679985
  H   -1.72057118201217     13.34797712393297     20.82654528202395
  H   -8.19222189084387      5.85307886962996     22.50406727378254
  H   -8.51360612600591     14.83382049615990     22.34553414566321
  H   -2.01075417494962     10.77443969449805     27.19503551686812
