# Supplementary material for: Origins of Enhanced Enantioselectivity in the Pd-Catalyzed Decarboxylative Allylic Alkylation of N-Benzoyl Lactams
Source: Catalysts. Author manuscript; Available in PMC 2023 Nov 21. (PMC10662798; doi:10.3390/catal13091258)
Supplement: supplementary material [file NIHMS1937657-supplement-supplementary_material.zip › Supporting Information Files/structures/TS2_iii.xyz]

82
Coordinates from ORCA-job TS6b_03_r2SCAN
  Pd  -2.30245896087509      5.08744428568500     16.29133488654282
  P   -2.11773005106589      5.52875484418766     18.44753553613392
  O   -2.86880412379050      5.30782751815447     14.18835626361201
  N   -4.20763790815225      6.31592772372934     16.52511631705830
  C   -2.41581828561334      7.30770475068476     18.80205493488035
  C   -1.61384263355689      7.98657517704536     19.73551642480802
  H   -0.81584501185970      7.44353582359363     20.24775880974673
  C   -1.82336649317463      9.33337823409517     20.03767371390575
  H   -1.18371719919464      9.82744633244907     20.77484442726676
  C   -2.85525568492069     10.03667228609742     19.41030768903289
  H   -3.03187839825646     11.09016456695909     19.64353253672557
  C   -3.66183788788776      9.38719306512411     18.47884356831879
  H   -4.46674568857244      9.92644330069828     17.97697759216128
  C   -3.45705662819886      8.03230431567071     18.15236754825811
  C   -0.57571992763388      5.15506748360281     19.36102575038479
  C   -0.54432126039949      4.43572802566976     20.56637075360803
  C   0.63464149634473      5.58246357206124     18.78383323887052
  C   -3.42206918417950      4.69474031879525     19.43951614749929
  C   -5.20139221736460      4.67860220008317     21.09403118004911
  C   -4.20120994593203      5.36407799776559     20.39642715379107
  H   -4.03330124563699      6.42711480841950     20.59231604766568
  C   -0.99033295046323      5.27038568233984     12.77127652519020
  C   -0.46942769197267      5.09294564791346     11.36031068348182
  C   -1.24567298066716      4.07974808129557     10.51873499846243
  C   -2.75094774287152      4.27707685958601     10.66913604542229
  H   -3.30492920667377      3.55993971670972     10.03942827619903
  H   -3.02558179929925      5.28741357450641     10.31248281218112
  C   -3.15951148139970      4.13232261653990     12.13358668493060
  H   -4.22470202852683      4.37330836061577     12.28799933433706
  H   -3.03549522949732      3.07887453450276     12.46421387504976
  C   -2.34406803500256      4.99957940732924     13.06805453824526
  C   -0.28676216356270      6.31927024992225     13.59029754868713
  H   -0.54306489054481      6.23378622367507     14.65975622825950
  H   0.80815269811909      6.24779422400110     13.47891902603198
  H   -0.58702053504448      7.33240967120368     13.26491943582957
  C   -0.68229236806777      3.75970383365156     16.18437577547470
  H   -0.84049285227852      3.12848108351385     17.07279288166121
  H   0.24852279292796      4.34320603098033     16.27038446487105
  C   -0.88088930195990      3.11280905041243     14.92481174110227
  H   -1.66534613623406      2.34499426275528     14.86953735098215
  C   -0.23529681062843      3.47826403007683     13.74436714106238
  H   0.72415280438651      4.00138864596745     13.82130962573610
  H   -0.33666875196859      2.82339523384987     12.87373637186081
  O   -5.39274550319535      8.20963089055558     16.76357498033644
  C   -4.33327974034875      7.44685788461641     17.13089155250827
  C   -5.34407368758445      6.14896564507504     15.60993407197703
  C   -6.02716096159678      7.53181092811658     15.65737646398191
  H   -5.84670357713259      8.12952353316007     14.74959292489102
  H   -7.10710123710481      7.50350491130989     15.86085621609747
  C   -6.23843205506291      4.94169261948375     16.01003261043907
  H   -4.92849947728355      5.93714771341268     14.61180054916546
  C   -6.77838969733240      5.10312787852636     17.43536596212348
  H   -7.42363527983665      4.24999121260747     17.69989429617466
  H   -5.95702315012567      5.13836793535611     18.16737042188243
  H   -7.38183849982916      6.01958205964112     17.55017188049166
  C   -5.40247206325923      3.65970868466746     15.91326968548891
  H   -6.01743297237729      2.78003759957373     16.16593409686358
  H   -4.99510739594034      3.52854835139526     14.89803870485138
  H   -4.54563667667679      3.69485841726780     16.60546725025429
  C   -7.39687070960216      4.85167576597389     15.00728095247539
  H   -8.06252231130199      5.72952839754902     15.05197667161164
  H   -7.02013704514387      4.76004887787201     13.97466180537630
  H   -8.01421721995033      3.96382440376952     15.21919091537128
  C   -3.65144791851643      3.32782937863369     19.20251411946834
  C   -4.64041890664701      2.64308980949099     19.91116603418943
  C   -5.42267987636749      3.31954335390455     20.85412705122349
  H   -5.81110524875747      5.21239110171837     21.82912360028676
  H   -6.20756066077691      2.78695959973482     21.39918693508681
  H   -3.05614096385050      2.80719521814978     18.44480221814348
  H   -4.81039416664774      1.58009278138582     19.71635702109387
  C   0.67817913706188      4.15612810588921     21.18594067537954
  C   1.87530295442830      4.59613343060582     20.61430987475721
  C   1.85092426353000      5.31408366330999     19.41293631407829
  H   0.61248052131610      6.13174863985637     17.83629021790783
  H   2.82950953644919      4.37544601568066     21.10168305941117
  H   2.78511976389482      5.65622707871763     18.95802590029960
  H   -1.47755504650525      4.09586928541962     21.02456755948502
  H   0.69267848185179      3.59353761230526     22.12420893741078
  H   0.60199955016163      4.81589586646106     11.39788146756282
  H   -0.49219935566566      6.08137447261910     10.85527404269349
  H   -0.98773655329833      3.05238230251117     10.83425054737763
  H   -0.94242434982472      4.16135492175556      9.46104052640150
