# Supplementary material for: Origins of Enhanced Enantioselectivity in the Pd-Catalyzed Decarboxylative Allylic Alkylation of N-Benzoyl Lactams
Source: Catalysts. Author manuscript; Available in PMC 2023 Nov 21. (PMC10662798; doi:10.3390/catal13091258)
Supplement: supplementary material [file NIHMS1937657-supplement-supplementary_material.zip › Supporting Information Files/structures/TS7b_vii.xyz]

102
Coordinates from ORCA-job TS2b_07
  Pd  -1.94899675414974      5.48358932668222     16.27403058864782
  P   -1.95290799751292      5.69228849854461     18.46242576711233
  O   -2.45840327397660      6.00347326983251     14.22597421475548
  N   -4.11178737742948      6.16193841272703     16.57922087087094
  C   -2.62244706704544      7.33545821176108     18.94399197302329
  C   -2.05184832849895      8.03710212555835     20.02262717716548
  H   -1.24587428207402      7.57507302693841     20.59719492170801
  C   -2.49471429531047      9.30446997597670     20.38918124938100
  H   -2.04076268352091      9.82024875644620     21.23971627927674
  C   -3.53226177487158      9.90992864928569     19.66614189476623
  C   -4.11389789722610      9.24503023479481     18.59088216601635
  H   -4.91869969886849      9.71419043215299     18.02411675358507
  C   -3.67821130407856      7.96024789470709     18.21599502419713
  C   -0.41116285736395      5.55624716476500     19.44482433526417
  C   -0.27167395645274      4.73808950821410     20.57570895423723
  C   0.69991406147304      6.29154154017037     18.98722463404808
  C   -3.08638971894223      4.49071400212606     19.25758030303550
  C   -5.09604655569813      3.91587247966924     20.49296191031074
  C   -4.20870316479957      4.87739323739390     20.00358357447912
  H   -4.40188577957217      5.93613462070005     20.19722248139160
  C   -0.68705722243485      6.46196075166954     12.75086010852322
  C   -0.25020320433481      6.52879788883656     11.30398857204417
  C   -1.38197540058040      6.12825498240342     10.36152212569825
  C   -2.01192870580562      4.82699160642572     10.82151436477825
  H   -1.25544179681527      4.01749084021781     10.79340923549304
  H   -2.83218204445714      4.51789370990305     10.15671810181878
  N   -2.53191313651100      4.95589084828066     12.18830191054309
  C   -1.91058134741232      5.84790559068934     13.10032043516149
  C   -0.19946100287328      7.55269513141002     13.66154584602837
  H   -0.35268833289744      7.29088001548925     14.72046196268111
  H   0.87085616717932      7.75504368958802     13.49199300450153
  H   -0.74543994437936      8.49702812031494     13.47744198072382
  C   -0.02436939918222      4.65198423155352     16.04952730052446
  H   -0.03247353125194      3.90720565483464     16.85960612187401
  H   0.72912474595891      5.43727834971178     16.22089075229351
  C   -0.07645128599617      4.12354162066538     14.72443724414931
  H   -0.69812749899504      3.23322524101628     14.56646785361561
  C   0.48669581525816      4.72537685387456     13.60558519879757
  H   1.29645898373219      5.45110729425369     13.73451499118412
  H   0.49337436499539      4.17334835033314     12.66112354255214
  O   -5.33345908310766      8.04780610054492     16.49044625484636
  C   -4.34888723973495      7.33064144920327     17.07690796845145
  C   -5.13171071563753      5.90317087115321     15.54707450572890
  C   -5.70438454271099      7.30792541509881     15.29980087590859
  H   -5.23018618528507      7.80646990192554     14.43893644750048
  H   -6.79703569535997      7.35869772710057     15.20363250326912
  C   -6.16178720421251      4.83376792440276     16.01007399113356
  H   -4.61748655392049      5.52237230071704     14.65333319065801
  C   -6.96646183633841      5.31853794946828     17.22188526596925
  H   -7.65781722631934      4.52872929514214     17.55708120673705
  H   -6.30268126221360      5.55391963937595     18.06935037808218
  H   -7.57090349926830      6.21292140534314     16.99760344967281
  C   -5.40953553301066      3.54882892892141     16.37413505474680
  H   -6.12411690983670      2.74774304103005     16.62511005448163
  H   -4.77622329115417      3.21183231767029     15.53851234049098
  H   -4.75962057497155      3.71145028275861     17.24459892666949
  C   -7.09980183259212      4.54818561788084     14.82879071230924
  H   -7.66621632089479      5.44142645131156     14.51583556415746
  H   -6.53536430202423      4.17786985782329     13.95733069419082
  H   -7.83476815703502      3.77562014989573     15.10679853259605
  C   -2.85233652303643      3.12314624595299     19.02391791965409
  C   -3.72088989072680      2.15982696934439     19.53079051938843
  C   -4.85066613044852      2.55954305955253     20.25795271686906
  H   -5.97778243462189      4.22067858539346     21.06203072103173
  H   -1.99555599902233      2.81464660852495     18.41608169572307
  H   -3.53656443095409      1.09875680197676     19.34560131041756
  C   0.95399997402020      4.65653000191404     21.24343275271492
  C   2.04447472842595      5.40084398430652     20.78589755611673
  C   1.91731817956432      6.22441319988531     19.65746794752466
  H   0.59759342057355      6.92211375616309     18.09804282632535
  H   2.77549735223145      6.80182599036803     19.30248626322064
  H   -1.12375095510439      4.16283853695346     20.94740487123259
  H   1.05894782765227      4.01958933936889     22.12448029697560
  H   0.63673890761655      5.88997207475226     11.12090729667267
  H   0.07914277064058      7.55785051579150     11.07475344208745
  H   -2.15410132628105      6.91822900381042     10.34614452773910
  H   -1.01580827703327      6.00764650892927      9.32925842945457
  C   -3.39732230687929      3.96241607322779     12.67278839523321
  O   -3.22604417690927      3.39380680844729     13.74196000481414
  C   -4.60858644894597      3.67003630255866     11.84510387982347
  C   -5.23797530760958      4.66967975321058     11.08311583435854
  C   -5.20927926403893      2.40541849008212     11.95679437305833
  C   -6.41008516489398      2.13796474171061     11.29970334730327
  C   -7.03223680319636      3.13713924813287     10.54148737492917
  C   -6.44785346057933      4.40440087399516     10.43872583057319
  H   -4.78571512872759      5.66492038614011     11.02671520619671
  H   -4.72118766592142      1.64855597058701     12.57687506622796
  H   -6.87024399042682      1.14923273353178     11.38409420906688
  H   -6.94212125857793      5.19060427894847      9.86063242128964
  H   -7.97927458591731      2.92951894765400     10.03472548760197
  C   3.37514844516752      5.34323316043039     21.48362885825748
  C   -4.00034633602623     11.27625313046613     20.08053079123831
  C   -5.84005637853424      1.52683480429564     20.71956388904271
  F   4.35469814720671      4.92917743661158     20.65150405654553
  F   3.74846744550065      6.56098478166083     21.93638601574584
  F   3.36891209224749      4.51119234069146     22.53891643496445
  F   -5.24551270865551      0.35803520889585     21.02845805784947
  F   -6.75452665881718      1.25466097461371     19.75948473455306
  F   -6.52705393891866      1.92908850127918     21.80563024487121
  F   -4.97551654161194     11.75171719508540     19.28920275693963
  F   -2.99028336844008     12.17347190102086     20.05811496098936
  F   -4.47670938163914     11.27217600704632     21.34612303150941
