# Supplementary material for: Origins of Enhanced Enantioselectivity in the Pd-Catalyzed Decarboxylative Allylic Alkylation of N-Benzoyl Lactams
Source: Catalysts. Author manuscript; Available in PMC 2023 Nov 21. (PMC10662798; doi:10.3390/catal13091258)
Supplement: supplementary material [file NIHMS1937657-supplement-supplementary_material.zip › Supporting Information Files/structures/TS7b_iv.xyz]

102
Coordinates from ORCA-job TS2b_04
  Pd  -2.22435432044675      4.94112445258174     16.17853689158185
  P   -2.07268174462431      5.44046904497502     18.31603216901453
  O   -2.71734656922102      5.18280317925332     14.05655305763185
  N   -4.18370052203855      6.01885089958343     16.35789065103719
  C   -2.46017231254350      7.21813481693829     18.57970710271155
  C   -1.70218472299022      7.98240821176054     19.48570496937737
  H   -0.88353360027772      7.51042596583961     20.03351959335175
  C   -1.98030125227079      9.32607862197572     19.72079742278228
  H   -1.38005248646924      9.89414188827261     20.43675915812964
  C   -3.04563369819405      9.93843285296433     19.04755848098795
  C   -3.81243382077888      9.20787943124984     18.14340112769635
  H   -4.63990070903364      9.68267532774876     17.61542498094241
  C   -3.53158556636823      7.85323299708416     17.88840148358607
  C   -0.50263317918463      5.19620272824536     19.22339330726887
  C   -0.39886036391205      4.44112405479872     20.40091925773790
  C   0.66402191953775      5.74381602071474     18.65230087050472
  C   -3.32155832301111      4.58970282254869     19.36097399583502
  C   -5.11017896176143      4.57610868714728     21.00525485663974
  C   -4.13008074833032      5.26592411076648     20.28630217881189
  H   -4.00858341551193      6.34131429524959     20.44185332898478
  C   -0.79094188719760      5.67925588276088     12.79750325956882
  C   -0.09214239712583      5.70416550547246     11.46343181552321
  C   -0.58933335912225      4.62139097625105     10.51295504186321
  C   -2.10267272484909      4.56956983992919     10.54503077496264
  H   -2.49444513783097      3.78191867495645      9.88765604331872
  H   -2.51511535675604      5.52971409437701     10.17536455206496
  N   -2.61958206135704      4.34218683528282     11.90576756167177
  C   -2.08869676601664      5.14127751131449     12.96137318126453
  C   -0.33102022893597      6.69506393241130     13.80263624646122
  H   -0.65136773301146      6.42948410276860     14.82555198287666
  H   0.76716604626507      6.79390536568928     13.79094691792425
  H   -0.75227271202010      7.69442783332503     13.58274079567587
  C   -0.51760096019802      3.74061374126205     16.08844837884656
  H   -0.72685792430299      2.98839449046497     16.86640185247609
  H   0.35746970969220      4.35514970332500     16.35295592012043
  C   -0.51440390546570      3.24153336767452     14.74374678888067
  H   -1.20438998675800      2.42101914054495     14.50284608054985
  C   0.21335739727693      3.80908509570029     13.71476733831031
  H   1.04395587253713      4.48128840264900     13.95369171105317
  H   0.27413737558561      3.29350724532072     12.75404568633447
  O   -5.46983521271157      7.85188598146722     16.49284689906893
  C   -4.37509835083958      7.17293603978125     16.89593681645582
  C   -5.31929290167153      5.72420235419280     15.46758954454225
  C   -6.06080551566430      7.07499676351465     15.41914895044133
  H   -5.88802869331251      7.62355146836249     14.47999970504694
  H   -7.14050546538793      7.01594262519599     15.61257120094887
  C   -6.15303093408274      4.51659548212273     15.98564153389104
  H   -4.91636308091020      5.44833577152134     14.48066907747586
  C   -6.67710302618525      4.76787792474248     17.40385594275767
  H   -7.27427057131231      3.90915916503488     17.75083732181528
  H   -5.84907796914034      4.90533940605997     18.11604111609627
  H   -7.32500468974050      5.65943311034333     17.45557330815149
  C   -5.25810046070154      3.27095620962283     15.96672300590825
  H   -5.81628196559725      2.39048286762380     16.32560390544784
  H   -4.90014080487090      3.07071282096682     14.94516454608672
  H   -4.37749990946769      3.40715576275623     16.61560179199003
  C   -7.32236856949695      4.29234961444507     15.01630030707391
  H   -8.02975912085326      5.13819532599492     15.01109772875660
  H   -6.95101507314350      4.13610397975166     13.99163645995348
  H   -7.89114882074915      3.39777012040714     15.31773412291440
  C   -3.49185463364393      3.20507440711143     19.17966051426270
  C   -4.45687104534926      2.51110365123356     19.90462629339218
  C   -5.27326730633717      3.20184486817249     20.81133350183549
  H   -5.74826238436180      5.10732660062743     21.71496668932323
  H   -2.87378830128627      2.67620522677386     18.44723056951771
  H   -4.59017199622774      1.43597105868111     19.75712379225437
  C   0.84560336950271      4.24137856105722     21.00606953845565
  C   1.99181969814993      4.80384885542716     20.43891758225659
  C   1.90138286865969      5.56053251716495     19.26075103631067
  H   0.59176989715857      6.32158539255048     17.72476615248800
  H   2.80276337713188      5.99458161451225     18.81916154502856
  H   -1.29281098195717      4.00886894005836     20.85824819559527
  H   0.92235787103555      3.65446394904208     21.92395197342826
  H   0.99949135784391      5.60980160675180     11.61790677332714
  H   -0.23151726586077      6.70075790896582     10.99391018590693
  H   -0.18597170194787      3.63485712436802     10.79608303983932
  H   -0.25232551282986      4.81799849357386      9.48214391248845
  C   -3.86631682009788      3.71032264929095     12.01224088451136
  O   -4.80308055701669      4.13325675208047     12.67422082563968
  C   -3.99903425837027      2.41187446967694     11.27111179881089
  C   -2.90997443538514      1.53886526460455     11.10665081211478
  C   -5.27192371089325      2.01702501044624     10.83068592378469
  C   -3.09133090621739      0.29519039518422     10.49888949922744
  C   -4.35902307782119     -0.08258905160642     10.04284232472160
  C   -5.44855498263432      0.78027935675046     10.20977688493808
  H   -6.44069037174257      0.48284555096222      9.85786215732233
  H   -6.11363778592819      2.69693550609474     10.98830312886069
  H   -1.92516398408835      1.83575837708336     11.48061838031908
  H   -4.49984761547423     -1.05561849818435      9.56296047844868
  H   -2.24259711031753     -0.38572188289848     10.38666505357661
  C   -3.34441162490923     11.38403709770532     19.33042150377106
  C   -6.35349964605048      2.44235047359856     21.53076331743985
  C   3.34520913392219      4.61429771895245     21.06572051487654
  F   -2.26874656505000     12.16642235520343     19.09471107487375
  F   -4.35628232597974     11.85830406768342     18.58665007486389
  F   -3.67598329717989     11.57369333120434     20.62756645260115
  F   -7.35002086478210      2.08796804652079     20.68862854975557
  F   -6.91026964734395      3.15622657918921     22.52413523118489
  F   -5.88319715081694      1.29849135313943     22.07058906354525
  F   3.29349066792499      3.88689815735518     22.19436138927394
  F   3.91503205683036      5.79938808114411     21.37842041804819
  F   4.19872984260269      3.99093311765928     20.22506286258973
