# Supplementary material for: Origins of Enhanced Enantioselectivity in the Pd-Catalyzed Decarboxylative Allylic Alkylation of N-Benzoyl Lactams
Source: Catalysts. Author manuscript; Available in PMC 2023 Nov 21. (PMC10662798; doi:10.3390/catal13091258)
Supplement: supplementary material [file NIHMS1937657-supplement-supplementary_material.zip › Supporting Information Files/structures/TS7c_iii.xyz]

86
Coordinates from ORCA-job TS4b_03_r2SCAN
  Pd  -2.26447482454506      4.83316422597963     16.19334621686073
  P   -2.11426543398267      5.39545621732095     18.32188955292165
  O   -2.68302008198611      5.39106628246516     14.04907116782854
  N   -4.23022060197579      5.85850768650802     16.34532331846703
  C   -2.54925814768239      7.17790628719392     18.51216114627440
  C   -1.81316072176786      7.98755772064577     19.39258789794672
  H   -0.98568183683861      7.54870682802381     19.95564240538691
  C   -2.12216350430248      9.33751500058105     19.57711530797977
  H   -1.52980256780344      9.93657366063419     20.27488605694627
  C   -3.18970115477867      9.90996844966915     18.88193609278524
  C   -3.93316773825594      9.12851920422150     17.99946897681311
  H   -4.76603746459389      9.56307889170393     17.44400830973309
  C   -3.62760567864609      7.77031991503521     17.79262189154974
  C   -0.52869765317942      5.23999849080224     19.22459765179855
  C   -0.41903152553365      4.69247772766628     20.51287160732230
  C   0.63307313320656      5.67386972368881     18.55967338107237
  C   -3.32555058902300      4.56330444652400     19.42311306241380
  C   -5.12089427964849      4.56577186383784     21.06001970129607
  C   -4.19607217641045      5.26183505046364     20.27440458952825
  H   -4.15823365776073      6.35402601653595     20.32015923463446
  C   -0.67754397235925      5.43025060403859     12.82172679001190
  C   0.01021795008381      5.37323994578709     11.48119445363224
  C   -0.80455106803346      4.65461273480343     10.41164621214886
  C   -2.26742098276846      5.05926667048561     10.53111854564952
  H   -2.86659933867922      4.59036629271487      9.74321738097687
  H   -2.36807713130142      6.15554359732096     10.41576744062377
  N   -2.78086342640170      4.66127758323112     11.84206638247495
  C   -2.06226171541362      5.20883682001239     12.97163994325356
  C   -0.00705880543822      6.29068377784495     13.85514708425987
  H   -0.39530976294478      6.07903684478074     14.86585412591494
  H   1.08492625249984      6.13477030889326     13.85251262738295
  H   -0.18718257060355      7.36394202356115     13.65546945652674
  C   -0.64263702843551      3.52993352193230     16.09502801976340
  H   -0.86035062190957      2.84296077541583     16.92809786468545
  H   0.32013608947653      4.04525449992234     16.23876183773546
  C   -0.87839848564458      3.01301191470254     14.77842550739668
  H   -1.73847308353216      2.34458892112143     14.63898625173274
  C   -0.15478323578914      3.38935041252600     13.65547208217482
  H   0.84290322088950      3.82141975704589     13.78627549826922
  H   -0.32686667913507      2.86496695429550     12.71099150894504
  O   -5.54534302272020      7.67348013132925     16.35529542134933
  C   -4.44572440533177      7.03474697970435     16.82060681878718
  C   -5.34102791832677      5.49791488719961     15.45581730426124
  C   -6.07596132955468      6.84320248093106     15.29260643408965
  H   -5.84198955337685      7.33864137986256     14.33660197997754
  H   -7.16594211703160      6.79531528015086     15.42265739138906
  C   -6.18869097078844      4.33109295955712     16.03734666340909
  H   -4.90455744717202      5.15344402973785     14.50524860289615
  C   -6.82394828370172      4.71687278194198     17.37785802417255
  H   -7.41456047754750      3.87550374303836     17.77496608418813
  H   -6.05220471930129      4.95834438758841     18.12606779853650
  H   -7.50307226700590      5.58172229051843     17.28895979491119
  C   -5.27903685183254      3.11075889266135     16.22680697424822
  H   -5.86928180290190      2.24806993568157     16.57827119252784
  H   -4.78611320723990      2.84367707914744     15.27974536469742
  H   -4.49964043847433      3.31679858328397     16.97593527810767
  C   -7.26933621913675      3.98314543086142     15.00476471746252
  H   -7.96093732602185      4.82277951166119     14.82057520998846
  H   -6.80454838818641      3.69354647505822     14.04805572083666
  H   -7.87434665719909      3.13331514134796     15.36031660664646
  C   -3.38879673265121      3.15907541362291     19.37934946715931
  C   -4.30219936680009      2.46704970579501     20.17598457963615
  C   -5.17552710681567      3.17019421943690     21.01380320408672
  H   -5.80280124417869      5.12048980464119     21.71142909572987
  H   -2.72523310494242      2.61081424549877     18.70219833569616
  H   -4.34295090356393      1.37483730213760     20.13099267294627
  C   0.83376851357008      4.58591181838603     21.12580848050517
  C   1.98214042674660      5.03122206799553     20.46499528996090
  C   1.87884560214839      5.57981663798441     19.18127583512952
  H   0.54827074251779      6.08608568600638     17.54817213431564
  H   2.77502992660597      5.92493149631021     18.65732311252665
  H   -1.31482230721835      4.35148384337528     21.03990543934211
  H   0.91032304629481      4.15528650726500     22.12869081097643
  H   1.00841731086408      4.90609965824209     11.58833386257935
  H   0.21348259183719      6.41222608395953     11.14685613693220
  H   -0.73486645338076      3.55979076225618     10.53395938939816
  H   -0.42500727040246      4.89292225063012      9.40391300105988
  C   -3.85376931478341      3.80284220153014     11.99650773889444
  O   -4.14676781697868      3.28140120442319     13.06550120418410
  C   -4.69609977329302      3.51578966701458     10.76146647025010
  H   -3.44335644565363     10.96414519912601     19.02299560874712
  H   -5.90163735441306      2.62883918765450     21.62732615377463
  H   2.96017719092844      4.94629141616421     20.94770272251362
  H   -4.16702144682795      2.85177867808153     10.05876815001419
  H   -4.98090909660374      4.42703601031752     10.21352516800300
  H   -5.59955530920606      2.99597890094444     11.10252597003495
