# Supplementary material for: Origins of Enhanced Enantioselectivity in the Pd-Catalyzed Decarboxylative Allylic Alkylation of N-Benzoyl Lactams
Source: Catalysts. Author manuscript; Available in PMC 2023 Nov 21. (PMC10662798; doi:10.3390/catal13091258)
Supplement: supplementary material [file NIHMS1937657-supplement-supplementary_material.zip › Supporting Information Files/structures/TS6c_iii.xyz]

86
Coordinates from ORCA-job TS4a_08_r2SCAN
  Pd  -3.40922777710511     10.41609230220624     20.67816285654305
  P   -4.76068927915430     10.11360133100520     22.42146702691023
  O   -2.56879305337643     11.00580719575054     18.70605962692110
  N   -5.36105439906311     10.99314186903942     19.68293811038545
  C   -5.77721085273766     11.63604339408702     22.63826930947484
  C   -5.99446787884251     12.16490978771921     23.92193132973705
  H   -5.56976094154641     11.65341848226469     24.78889638534340
  C   -6.74916381988343     13.32359409695228     24.11905258421957
  H   -6.89752683355731     13.70499096583043     25.13362100405975
  C   -7.31917557182970     13.97909124225492     23.02515352727227
  C   -7.12791946582430     13.46786189678409     21.74279543610763
  H   -7.56787040508486     13.96608337362166     20.87732422570164
  C   -6.35892566235303     12.30879860228984     21.52581631520979
  C   -4.12353132871879      9.79024623052523     24.10577162588822
  C   -4.57825013664540      8.74113780872918     24.92174195120485
  C   -3.07478525980795     10.61054769163128     24.56715363659253
  C   -6.02038791453258      8.80088479312610     22.17796762667112
  C   -8.30194371092162      7.96658964858298     22.15399632043557
  C   -7.39321200387882      9.00291662167762     22.39153805818295
  H   -7.75586106210290      9.97563516327255     22.73652692017757
  C   -0.28620577737605     11.37966212629312     18.28678326804286
  C   0.73508921635556     12.41300929534820     17.83374437488062
  C   0.36993625042590     13.84506197313393     18.23846244241704
  C   -0.51793328047642     13.85273762986098     19.47737497259414
  H   -0.78612861219203     14.88385962710293     19.73948961350921
  H   0.00787744168250     13.41485954479115     20.34309904369024
  N   -1.74506464112093     13.10454521508326     19.19185462538795
  C   -1.61123715199130     11.81335529158887     18.61836855773207
  C   -0.22694783033914     10.08834364609955     17.50144948590530
  H   0.80121585181832      9.68966801870101     17.49048282624554
  H   -0.89911652350301      9.33221088031641     17.93063520512633
  H   -0.53244282793388     10.25471046232280     16.45357154530810
  C   -1.57108343889587      9.82603756246801     21.52617940750668
  H   -1.42583907573717      8.85174167122437     21.02434251726154
  H   -1.79908135914502      9.71273962119985     22.59421018694991
  C   -0.59019650011719     10.80983817429219     21.21297411514264
  H   -0.56404366643503     11.70881541915639     21.84664920115700
  C   0.29265263134674     10.75207808036062     20.10868477951846
  H   1.18646241717618     11.38302428603307     20.17963916986546
  H   0.51265425506062      9.73963265743276     19.75043552769037
  O   -6.99149867175681     12.46770991582781     19.23084635175454
  C   -6.19200203101691     11.86539773954041     20.13465918864575
  C   -5.54048629392729     10.89180476089969     18.22912660461155
  C   -6.57848698298663     11.99417292877245     17.92797237187557
  H   -6.14097446147220     12.84674386434398     17.39049477618346
  H   -7.48088939787932     11.64180987704479     17.40686827822570
  C   -5.92784373655570      9.45382950824778     17.79163673680105
  H   -4.57207033558220     11.14067315946912     17.76880311558429
  C   -7.21965955294641      8.99556816403960     18.47686977999885
  H   -7.49061232982490      7.97907031180211     18.14843396929255
  H   -7.09831684992261      8.97294789768565     19.57026689221651
  H   -8.07115532758363      9.65568038095933     18.24000072616814
  C   -4.77893295117759      8.50760606407562     18.16299035535872
  H   -5.01037659078489      7.47629839774107     17.84839537699151
  H   -3.83869930716355      8.82263356259433     17.68317446085392
  H   -4.60722268577688      8.50647156028715     19.25234037242345
  C   -6.10179109074020      9.44775169232690     16.26696476766244
  H   -6.93869053393085     10.08666039163136     15.93945845769113
  H   -5.18589141245094      9.79983593259115     15.76369110977945
  H   -6.31157204951496      8.42604892124692     15.91056763286988
  C   -5.57279809523302      7.54387404960521     21.73379701580112
  C   -6.48091018954747      6.50662059509588     21.51366190001390
  C   -7.84929864457266      6.71823897550103     21.71711400291905
  H   -9.37095551601366      8.13777463102920     22.31212748241955
  H   -4.50391958619694      7.39035394423363     21.54922718631769
  H   -6.12045310943412      5.53370031999039     21.16680032872017
  C   -4.00288758199392      8.52583935779854     26.17787933001620
  C   -2.97333831658250      9.35427376672522     26.63494779286254
  C   -2.51276319810470     10.40031522301244     25.82735591022459
  H   -2.70838673898357     11.42320301649857     23.92958361592592
  H   -1.70339357516770     11.04855006156600     26.17601524235019
  H   -5.39010532583583      8.09447820610350     24.57677334142064
  H   -4.36750240271611      7.70739508529267     26.80589599443131
  H   1.72640614829175     12.13316980498667     18.23566748075506
  H   0.84257564731809     12.35567166219432     16.73534991315502
  H   1.27301725251116     14.44805046885771     18.42826277460270
  H   -0.18329802069963     14.34355523877867     17.42442626967309
  C   -3.00019497573904     13.68030629804048     19.40769669276700
  O   -3.97981930884673     13.39094161743708     18.74117711056765
  C   -3.09702489508776     14.69934298187884     20.52634165886343
  H   -8.56316727964888      5.91083553396941     21.52940157437082
  H   -7.91520806884257     14.88464797857526     23.16810320959736
  H   -2.52604593355733      9.18256851970852     27.61837972829083
  H   -4.12300471418652     14.65095171111291     20.91569113698941
  H   -2.93955040625857     15.72006476413330     20.14017605921814
  H   -2.38345059351317     14.51763747658561     21.34219117976511
