# Supplementary material for: Origins of Enhanced Enantioselectivity in the Pd-Catalyzed Decarboxylative Allylic Alkylation of N-Benzoyl Lactams
Source: Catalysts. Author manuscript; Available in PMC 2023 Nov 21. (PMC10662798; doi:10.3390/catal13091258)
Supplement: supplementary material [file NIHMS1937657-supplement-supplementary_material.zip › Supporting Information Files/structures/TS7a.xyz]

93
Coordinates from ORCA-job TS1b_02_r2SCAN
  Pd  -2.00991187542456      4.82641257085744     16.14094596848678
  P   -1.79311024808831      5.14279161500151     18.32500626530793
  O   -2.95625218090510      4.22449711335118     14.26002013076312
  N   -3.93169991829128      6.02876941573415     16.47681295486400
  C   -2.10557806357417      6.89536509441965     18.79797966129999
  C   -1.36778642301104      7.48323377388036     19.83913789918532
  H   -0.62144490054626      6.88480781412392     20.36685388437704
  C   -1.57005179139924      8.81041287729393     20.22348318933341
  H   -0.97884342893725      9.23274115766901     21.04120048519370
  C   -2.52907265405306      9.58495159307557     19.56773538977824
  C   -3.28031197077689      9.02210249280231     18.53875691736676
  H   -4.03690533124480      9.61613704283074     18.02474156497631
  C   -3.08814862072112      7.68505879709266     18.13728829974434
  C   -0.24270125989500      4.73465579380446     19.20375402729881
  C   -0.16797595163111      3.73644653961926     20.18890337110219
  C   0.93915134564465      5.38734164663000     18.79940511539630
  C   -3.08841850911231      4.22726632479229     19.24958958429346
  C   -4.78420969584309      4.03877774692318     20.97705635100591
  C   -3.78806065522252      4.78049170461814     20.33418631308395
  H   -3.56321257250783      5.79639027249657     20.67236064931810
  C   -1.99753894061876      5.40411907046062     12.46585628717235
  C   -1.75354390600463      5.49597900338555     10.98141590998932
  C   -1.66755103478935      4.12341661568336     10.33276985419535
  C   -2.83942182496606      3.27145824987995     10.78076796393917
  H   -2.81593712920681      2.26987285386792     10.33252757490570
  H   -3.79707372469959      3.73214347760775     10.47150392806813
  N   -2.81726606120022      3.09688026693016     12.24054130584553
  C   -2.61501895512299      4.26729048780951     13.04159730375014
  C   -2.17352149643549      6.71485507502598     13.17794101103428
  H   -2.08118333746584      6.60218563433842     14.27170509740395
  H   -1.41632666650978      7.44394487219223     12.84422439804652
  H   -3.16766902970922      7.15477529536096     12.96913666309120
  C   -0.06378086603924      4.25620717770599     15.66929384939070
  H   -0.11010981133986      3.19190114421200     15.40005319062820
  H   0.53764516834663      4.41389716214113     16.57343230281436
  C   0.20142231590660      5.15286544820284     14.57875765249308
  H   0.49365788652618      6.18090898314215     14.83387767999496
  C   0.03182834506754      4.84480572555729     13.23519342718946
  H   0.45002758755888      5.51549160353815     12.47854574532777
  H   -0.03504710324510      3.79218530803481     12.93876297300718
  O   -4.89574821987573      8.05348423047618     16.63205476537142
  C   -3.94844400868362      7.18298957352556     17.05626232530381
  C   -5.08927752283150      5.96597472183816     15.56542095060468
  C   -5.53964321970277      7.43524065741690     15.49819637291491
  H   -5.18458406057240      7.94949901603037     14.58963176442857
  H   -6.62140195049831      7.59223008918846     15.60391835637945
  C   -6.16303646809594      4.96181061516751     16.07734175705564
  H   -4.73739740195421      5.60383771555937     14.58752997466937
  C   -6.58892801133859      5.29329180422637     17.51228665395902
  H   -7.38706077015004      4.60765150925675     17.83865482152884
  H   -5.74681905540499      5.17858096273178     18.21242707353146
  H   -6.97907355199438      6.32143973908046     17.60421359071189
  C   -5.57191870830404      3.55129127433276     16.01630964412996
  H   -6.28470387854547      2.81534348973685     16.42358802839403
  H   -5.33330427829950      3.27290792900476     14.98031080118123
  H   -4.63745106583976      3.48304518657008     16.59098596800080
  C   -7.37458151390292      5.02118463235150     15.13591946932111
  H   -7.91460250066718      5.98033839139738     15.19318801561399
  H   -7.07182503414977      4.85675992694820     14.08812552065547
  H   -8.09278144667776      4.22910324091771     15.40185918964258
  C   -3.39283037933961      2.92256100336849     18.82551865513281
  C   -4.37884799763339      2.18067844569577     19.47891312298445
  C   -5.08067344182802      2.73974439052654     20.55226465063015
  H   -5.33336164137457      4.48094647451207     21.81368907096147
  H   -2.86774207056765      2.50010973749485     17.96174806747673
  H   -4.61117242053963      1.16970444211680     19.13088943260735
  C   1.06303382898922      3.40547182569251     20.76396907441120
  C   2.22907993213863      4.06598186214640     20.36652266537855
  C   2.16336835307576      5.06127007407974     19.38477963079617
  H   0.89276338336190      6.16699620273955     18.03106594534337
  H   3.07195721804607      5.58082267479517     19.06660325960452
  H   -1.07619666904056      3.22005542417400     20.51226236424856
  H   1.10780794988703      2.62866046029201     21.53304787006331
  H   -0.83878831691348      6.08598907236672     10.78272724734865
  H   -2.57822347200434      6.07283145201307     10.51232283139309
  H   -0.72454808616069      3.62226714951671     10.61204037274941
  H   -1.67606401726029      4.20428313533755      9.23354541634441
  C   -3.48835218547777      1.95782048590440     12.69562709627652
  C   -3.21179511779427      1.42656777312621     14.06270004757184
  O   -4.22925146186700      1.33592827065542     11.93908533596574
  C   -4.23169548397057      0.72503445097614     14.72357208209009
  C   -1.93257182172731      1.47513058443347     14.63026291219703
  C   -1.67762063867408      0.85391711035068     15.85380585478125
  C   -3.98483372040526      0.12181185063457     15.95721765638408
  C   -2.70604385397621      0.18259174537881     16.52452368226042
  H   -0.67294885662433      0.89228115427447     16.28601230504382
  H   -2.50695049954525     -0.30304217962010     17.48518435166660
  H   -1.13392050153136      1.98819926241407     14.09108084142985
  H   -4.78924210242597     -0.41168019316673     16.47287911450313
  H   -5.21632832219744      0.66433440004408     14.25299756235956
  H   3.18994902076032      3.80489046098064     20.81932697937867
  H   -2.69678690773803     10.62573175957434     19.85761923929154
  H   -5.86448374266493      2.16512968932032     21.05460807746098
