# Supplementary material for: Origins of Enhanced Enantioselectivity in the Pd-Catalyzed Decarboxylative Allylic Alkylation of N-Benzoyl Lactams
Source: Catalysts. Author manuscript; Available in PMC 2023 Nov 21. (PMC10662798; doi:10.3390/catal13091258)
Supplement: supplementary material [file NIHMS1937657-supplement-supplementary_material.zip › Supporting Information Files/structures/TS7c_v.xyz]

86
Coordinates from ORCA-job TS4b_05_r2SCAN
  Pd  -2.54803199516408      4.93274385153782     16.05110612977310
  P   -2.19970920790279      5.00382176735612     18.24945833276397
  O   -3.56839642377183      4.65895998669667     14.16327326408456
  N   -4.14979483984390      6.42781722703323     16.52472139982201
  C   -2.14302611789956      6.75392044577178     18.83305408352468
  C   -1.27564462607283      7.11288571089318     19.87746373384400
  H   -0.65196335161545      6.34386229596889     20.33950881532881
  C   -1.19364901861501      8.42693876303112     20.34462605645544
  H   -0.50612984514073      8.66884939069261     21.16030104247646
  C   -1.99238255831961      9.41866269797545     19.77313645266322
  C   -2.86935088355584      9.08561015448456     18.74293205238081
  H   -3.50337678557444      9.85109341133207     18.29372373483370
  C   -2.96069841262349      7.76637970371343     18.25752062778215
  C   -0.71978877151706      4.25974891267967     19.02126110695650
  C   -0.78680578822564      3.24443511746211     19.98943032818157
  C   0.54177950764502      4.67810979754672     18.55242420935065
  C   -3.60625132618096      4.30118580728361     19.19847552116264
  C   -5.29690206904391      4.38733506481412     20.94122526266024
  C   -4.20261728355760      4.96068519680120     20.28536784157605
  H   -3.81816236484097      5.92949476648934     20.61739930400364
  C   -2.50872175403753      5.65202476757684     12.32927763757638
  C   -2.25458625381390      5.61766892482424     10.84027520702253
  C   -2.87671219567032      4.37641109982642     10.21581946004096
  C   -2.51568614002525      3.14120274051800     11.01727024719026
  H   -1.42226228832785      2.97375984338117     11.00551448588390
  H   -2.96670817572291      2.23387929271905     10.59479083415466
  N   -2.98806381814832      3.25198006079725     12.40617419897893
  C   -3.09110854592536      4.54585922881737     12.99126822201490
  C   -2.71174264637689      6.99996099715415     12.96077629343763
  H   -2.55075807052439      6.95862785112797     14.05156337019704
  H   -2.01211098463739      7.73614156107584     12.53217256886987
  H   -3.73644804300236      7.38189544746197     12.78713673753295
  C   -0.76250342725404      4.07237559679761     15.39666743111919
  H   -0.97307868814709      3.12955935048022     14.86542711310205
  H   -0.16461618287915      3.90283699272761     16.30144309469270
  C   -0.37353634499779      5.16511207507521     14.54753418153274
  H   -0.01732338424772      6.08528837151817     15.03151187579767
  C   -0.47559701152920      5.15139095764686     13.16166829434837
  H   -0.04821393290331      5.97972085036216     12.58850592723996
  H   -0.49800300822504      4.18641900407440     12.64649464925716
  O   -4.71945738949603      8.57241181545848     16.86430302737387
  C   -3.93477187128350      7.51725467033469     17.18431984874653
  C   -5.33277887018861      6.64253213138487     15.67121901583714
  C   -5.48468326498311      8.17115895951629     15.70609467524065
  H   -5.03930922463010      8.66204102167283     14.82461152792568
  H   -6.51196278274226      8.53303068931679     15.84507058845286
  C   -6.56235557335237      5.83971421280388     16.18853599368389
  H   -5.09405372014820      6.27646684186881     14.66068079000862
  C   -6.88487394884733      6.19423599486649     17.64473539478776
  H   -7.78118631710113      5.64753212506426     17.97843202778173
  H   -6.05803094547670      5.91137260454800     18.31463665157706
  H   -7.08643491978118      7.27068491665205     17.77682135671793
  C   -6.24864832909633      4.34520206255146     16.07268950286570
  H   -7.08441524258862      3.74428467453559     16.46694473290413
  H   -6.07998486709478      4.06908001234770     15.02133380865774
  H   -5.33861865919734      4.08677879030338     16.63370426242857
  C   -7.76298072676980      6.15862343004465     15.28640994481991
  H   -8.09901627413640      7.20422642543789     15.37898633539418
  H   -7.52559907265608      5.96588847882523     14.22677505240324
  H   -8.61741854629025      5.51859688119897     15.55894196624860
  C   -4.11592703934141      3.05655402357854     18.78681304158619
  C   -5.19672385665583      2.47902933870238     19.45561185046700
  C   -5.79445847885338      3.14755384616757     20.53005712538116
  H   -5.76228736673005      4.91478058932440     21.77923005819634
  H   -3.66684070353180      2.55266195561836     17.92373172658738
  H   -5.58416161833276      1.51085916217540     19.12522184444553
  C   0.38603473612430      2.66492417019190     20.48316958342721
  C   1.63427108268550      3.09235130645892     20.02110294715116
  C   1.70942488942275      4.10397227744455     19.05709203481493
  H   0.60579209562084      5.47005921799369     17.79816217267537
  H   2.68242648234282      4.44177804508784     18.68867492975134
  H   -1.75830993553707      2.90953869462365     20.36367832075964
  H   0.32154684211953      1.87662943977658     21.23899835619439
  H   -1.16884316635852      5.64428465445528     10.61702235746012
  H   -2.67377403751407      6.52945702310086     10.37680430591685
  H   -3.97617974738698      4.47965738411064     10.18977389546620
  H   -2.53912381944991      4.23848916358161      9.17567334720765
  C   -3.20300906411930      2.02790361569325     13.04906758385620
  O   -2.92405645566392      0.99007548923070     12.45635185756824
  C   -3.79865773842699      1.97150803311586     14.43246351990149
  H   -1.93738615872087     10.45107748312754     20.12871635987408
  H   -6.65169367825085      2.70290921128804     21.04398253539100
  H   2.54930624024126      2.63617142039538     20.40971567379850
  H   -4.77237914353903      2.47630668038620     14.46603588789343
  H   -3.17220391143299      2.48462268167011     15.17927954588187
  H   -3.90547284463406      0.90944327044144     14.68652150487400
