# Supplementary material for: Origins of Enhanced Enantioselectivity in the Pd-Catalyzed Decarboxylative Allylic Alkylation of N-Benzoyl Lactams
Source: Catalysts. Author manuscript; Available in PMC 2023 Nov 21. (PMC10662798; doi:10.3390/catal13091258)
Supplement: supplementary material [file NIHMS1937657-supplement-supplementary_material.zip › Supporting Information Files/structures/TS7c_vii.xyz]

86
Coordinates from ORCA-job TS4b_07_r2SCAN
  Pd  -1.97854045874283      5.37887300334220     16.18563689980201
  P   -1.90895335706038      5.57764064876978     18.39102535877953
  O   -2.64852863629985      5.57201769135834     14.07540639232529
  N   -4.12998944755513      6.12569283586430     16.56709770280515
  C   -2.55775979832494      7.21662007891068     18.92499843757685
  C   -1.97600798283292      7.86681014225828     20.02741859787278
  H   -1.17499521246532      7.36849626636576     20.57865547661152
  C   -2.40017689044853      9.13059209500953     20.44173801208665
  H   -1.92991543439937      9.60014159055251     21.31055673755559
  C   -3.42302289763835      9.78471041506381     19.74923897020611
  C   -4.01891739860525      9.16231579815601     18.65579298224497
  H   -4.82228276155028      9.65867752191327     18.10914162548943
  C   -3.61047962130653      7.88230569480522     18.23092058591003
  C   -0.32486289639512      5.43949356960589     19.29975346353194
  C   -0.09515318820629      4.50906301683310     20.32583867917828
  C   0.72617455122541      6.28518027602615     18.89515991016772
  C   -3.00761423440354      4.36474561416804     19.21459685822741
  C   -4.89802670254064      3.76570953599449     20.61630984362352
  C   -4.05291983120934      4.73904832849066     20.07189795148936
  H   -4.21372775747431      5.79475005779441     20.30957359193560
  C   -1.05640906215525      6.88198298430717     12.95796454405684
  C   -0.55920619535584      7.40385057333655     11.62890384203247
  C   -1.31487141710200      6.75679428995345     10.47669826483201
  C   -1.40154612115053      5.25597320342632     10.66691708603541
  H   -0.39535174438496      4.79719366762014     10.64998621086130
  H   -1.96737334941042      4.77600341663935      9.85748520353574
  N   -2.07585467108741      4.91560147168800     11.92934001758911
  C   -2.00848690454479      5.82977561685198     13.01569800948920
  C   -1.07086688548490      7.86871630634331     14.09196942515422
  H   -1.13087904248079      7.36675716566154     15.07633702691983
  H   -0.16247762744531      8.49280765433356     14.07167024591221
  H   -1.94156857088295      8.54802976373970     14.02640273543159
  C   0.00042215500255      4.73044429527829     15.91592152138129
  H   0.03505332046424      3.82020523922286     16.53477473475826
  H   0.61983335329477      5.53455790390057     16.34230253741218
  C   0.14900759989643      4.53274175008647     14.51018370061449
  H   -0.18327666939484      3.57323628596419     14.09055143248219
  C   0.55269495461162      5.52249829559105     13.61614257161851
  H   1.09317529813774      6.39463885704665     14.00273706991802
  H   0.81259260206762      5.22844402919207     12.59541653495224
  O   -5.31211939937376      8.03994022042293     16.55619490575839
  C   -4.31961831451327      7.29022400513373     17.09546956244748
  C   -5.20697470576540      5.90371036376575     15.58963531750492
  C   -5.75471653122491      7.32364556217705     15.38014197060730
  H   -5.30915861496779      7.81591294973489     14.49991977603289
  H   -6.84921578326432      7.40320805006132     15.33172444699182
  C   -6.23545177855861      4.86034836262253     16.11477467312639
  H   -4.75702576315789      5.51768966883614     14.66335874925195
  C   -6.93617682339146      5.35721253088062     17.38507706709531
  H   -7.64098414526801      4.59390645889954     17.75202894226703
  H   -6.20780026354847      5.54545456932529     18.18981398340364
  H   -7.51086742977601      6.28196425649958     17.21262311307178
  C   -5.49726899926828      3.55295123875570     16.42471474488310
  H   -6.21158656344001      2.77405640741260     16.73720397792261
  H   -4.95300091185585      3.18377993588317     15.54124803417461
  H   -4.76717015218330      3.69453028200493     17.23295232271154
  C   -7.26562638590755      4.60869679680237     15.00610440006806
  H   -7.83422655704144      5.51719275749016     14.74721182725938
  H   -6.77804332864171      4.23972644622891     14.08828682343607
  H   -7.99415728431693      3.84714350162444     15.32773229376492
  C   -2.81485087825326      3.00253909337039     18.91884937462985
  C   -3.64360154948836      2.03278368981806     19.48451416247345
  C   -4.69345784958374      2.41368394017383     20.32875812553718
  H   -5.71936760503429      4.06883254052215     21.27252010811037
  H   -2.02036902141837      2.70877086636000     18.22422788958627
  H   -3.48297439885065      0.97676221846646     19.24870206901964
  C   1.16177088484536      4.42813179192312     20.93453097519543
  C   2.19697579931194      5.27636053874036     20.53254205230638
  C   1.97429718305247      6.21004648193083     19.51381765230677
  H   0.55390491490586      7.01609356666105     18.09766450320793
  H   2.77996626038702      6.87716040068126     19.19366186026690
  H   -0.90185050396263      3.84964656741177     20.65763298278234
  H   1.32842273924654      3.69976451244627     21.73367849481736
  H   0.53055047155150      7.23364684388277     11.51745593616176
  H   -0.68915065386401      8.50091155533869     11.59899974781944
  H   -2.33749236731879      7.17117044832377     10.42325330014876
  H   -0.83019795256460      6.96697233740084      9.50943807853478
  C   -2.60605498750843      3.62198673881515     11.97127257379824
  O   -2.45708363280029      2.88798487940538     11.00055820170852
  C   -3.37316350721955      3.13864355172564     13.17618465585420
  H   3.17837249188625      5.21025645338942     21.01109945098202
  H   -3.75932828315970     10.77703335326196     20.06171246353157
  H   -5.35489288640059      1.65527845070926     20.75759119107971
  H   -2.77022872730282      3.17732013471412     14.09344437947268
  H   -3.68907258948106      2.11017764855232     12.96133570201126
  H   -4.24934468187178      3.77487007994664     13.36092634446763
