# Supplementary material for: Origins of Enhanced Enantioselectivity in the Pd-Catalyzed Decarboxylative Allylic Alkylation of N-Benzoyl Lactams
Source: Catalysts. Author manuscript; Available in PMC 2023 Nov 21. (PMC10662798; doi:10.3390/catal13091258)
Supplement: supplementary material [file NIHMS1937657-supplement-supplementary_material.zip › Supporting Information Files/structures/TS3_iii.xyz]

81
Coordinates from ORCA-job TS7a_03_r2SCAN
  Pd  -3.85908574514782     10.27782595985879     20.54613010641688
  P   -5.12389500968480     10.12829663130236     22.36171759983581
  O   -3.05914148308176     10.62898638762735     18.56296720898258
  N   -5.86694227194391     10.65453971853942     19.55794521008619
  C   -6.30058630512819     11.54242799604319     22.44543898387868
  C   -6.55601631480989     12.16991690137685     23.67704862679791
  H   -6.04522366504352     11.81076473887574     24.57364855735968
  C   -7.45838758721472     13.22935087365741     23.78833305475845
  H   -7.63471038556893     13.68770320698128     24.76580362238753
  C   -8.14097158109551     13.68683945506711     22.65742908120297
  H   -8.85581618176063     14.51056835931357     22.73439950762800
  C   -7.90410882824202     13.08555694197230     21.42408613742904
  H   -8.42630345879258     13.43526599343333     20.53201481649984
  C   -6.98654305573839     12.02430992605998     21.29099389027422
  C   -4.40709511328037     10.07736517127691     24.04454959466788
  C   -4.78411402547592      9.14261322211482     25.02223925808099
  C   -3.39244325236730     11.00856494056136     24.33805422956662
  C   -6.24165304222702      8.67114543825401     22.31909327352325
  C   -8.42125027708654      7.60696914836792     22.46474855163220
  C   -7.62413309937432      8.75328398118163     22.55014543097270
  H   -8.08261865627918      9.71702456195982     22.79027001675216
  C   -0.93701966861396     11.41500708240179     17.86418136279581
  C   -0.07939454470700     12.63539430944865     17.62728408620175
  C   -0.33113143184922     13.73435600830691     18.65770044722891
  C   -1.82269085650233     14.02392048369375     18.76786098157335
  H   -2.02410294439927     14.72258428708034     19.59628409864763
  H   -2.17577337418410     14.51712306239946     17.83680842978203
  N   -2.54233155816616     12.79175114004091     19.01546979546679
  C   -2.22450713593906     11.58859255593651     18.42457139627404
  C   -0.68795773470070     10.23847815585007     16.96948871196468
  H   0.35950879402751      9.89545047535054     17.04512511060196
  H   -1.35366166297881      9.40261082140041     17.22873944513866
  H   -0.86181694866065     10.49358224457158     15.90578199552515
  C   -1.97211148888076      9.82533738238211     21.36638208126168
  H   -1.87859466275365      8.81195704380455     20.93230848676372
  H   -2.13608737749291      9.79043561158629     22.45195553710665
  C   -0.93099961156806     10.72484190820674     20.95469318162733
  H   -0.78553176446583     11.63735965312482     21.55038519399150
  C   -0.15968489512841     10.55525485823398     19.81350719809402
  H   0.75372962414255     11.14512825405838     19.68549729683218
  H   -0.16194099142355      9.56986854060700     19.33658042017188
  O   -7.61971547368508     11.93890255579817     18.98538666165203
  C   -6.77430061304626     11.48527623247735     19.94423249348803
  C   -6.06175264376907     10.37882805701785     18.12866180103076
  C   -7.15983695173084     11.38902814532607     17.73094818635864
  H   -6.77777986265067     12.22190805490088     17.11931419827784
  H   -8.02856314805730     10.94280725329811     17.22590012064341
  C   -6.39426877032089      8.88274295250118     17.87000458953814
  H   -5.10919886019980     10.59510757683331     17.61798091314765
  C   -7.65361882998329      8.45820539096315     18.63306054370208
  H   -7.88709726973788      7.40111382465232     18.42797323947335
  H   -7.51038427756667      8.56247878874979     19.71951765843964
  H   -8.53736166732157      9.05175962101786     18.34294473970761
  C   -5.20002637142915      8.03488839449456     18.32568727302245
  H   -5.38620082270753      6.96790233206853     18.11980390320720
  H   -4.27625580482039      8.34207565994286     17.81031423194407
  H   -5.02607194806612      8.15232647256573     19.40758381073797
  C   -6.59196698639784      8.69072036003086     16.36030474004012
  H   -7.46042609874744      9.25018167722897     15.97447842827052
  H   -5.69878347078456      9.01415331084008     15.80018659604873
  H   -6.76363297620188      7.62627339066803     16.13291116268445
  C   -5.67015047857614      7.42269522341336     22.01381567618524
  C   -6.46648386826794      6.27821007753509     21.94416191437901
  C   -7.84594184597190      6.36937282330080     22.16286877901380
  H   -9.49917670654381      7.68375807092135     22.63585858233922
  H   -8.47248726400293      5.47524450379598     22.09413233267039
  H   -4.59430456550394      7.35945162947378     21.81700520970507
  H   -6.01025271432000      5.31331325644542     21.70416300039198
  C   -4.16473613367871      9.14909992257464     26.27604309279820
  C   -3.16966028264964     10.08744942199510     26.56643756340100
  C   -2.78632705094316     11.01950429681371     25.59536292024563
  H   -3.08238342096500     11.72494290565263     23.56879205109626
  H   -2.68698721112482     10.08882899321070     27.54814965956178
  H   -2.00182674618433     11.74994359450353     25.81382569307412
  H   -5.56779719744141      8.41109822264370     24.80476324988807
  H   -4.46591691674484      8.41762374984287     27.03188830168948
  H   0.98696035147881     12.34069447376889     17.64059995665342
  H   -0.25554827937049     13.03347027679608     16.60472327021620
  H   0.03947983010324     13.40734815667922     19.64404804210627
  H   0.20863828296501     14.65770865476323     18.39022862018858
  H   -3.44952536144510     12.81317826218204     19.47334477719391
