# Supplementary material for: Origins of Enhanced Enantioselectivity in the Pd-Catalyzed Decarboxylative Allylic Alkylation of N-Benzoyl Lactams
Source: Catalysts. Author manuscript; Available in PMC 2023 Nov 21. (PMC10662798; doi:10.3390/catal13091258)
Supplement: supplementary material [file NIHMS1937657-supplement-supplementary_material.zip › Supporting Information Files/structures/TS6a.xyz]

93
Coordinates from ORCA-job TS1a_01_r2SCAN
  Pd  -3.47773644319479     10.26663240647101     20.76578945686736
  P   -4.81313215731195     10.01983920851603     22.51009741385647
  O   -2.65419847226005     10.59245210322397     18.75043556954871
  N   -5.40238430454217     10.81065959882063     19.73442778454656
  C   -5.79909860202558     11.56893763119089     22.67944089857286
  C   -6.02602269608114     12.13095002302101     23.94654880770072
  H   -5.63459097429668     11.62491064085477     24.83218182796160
  C   -6.74710642605921     13.31675449571392     24.10431864869991
  H   -6.90393153645963     13.72407941231988     25.10747865581194
  C   -7.27277529626929     13.96659542910310     22.98522760379935
  C   -7.07266075733483     13.42234908725556     21.71850917258639
  H   -7.47730699986249     13.91814626524717     20.83483998700185
  C   -6.33590731049598     12.23553925757037     21.54182133775236
  C   -4.18262309207633      9.72145618224004     24.20072852936567
  C   -4.59503152180845      8.64101285990382     24.99863196685737
  C   -3.17475732163696     10.58132297272572     24.68033172499566
  C   -6.09828143816628      8.72632005362842     22.29319499490915
  C   -8.39237908794690      7.92884688472664     22.34286817115705
  C   -7.46003567119678      8.95063449734317     22.55052639428697
  H   -7.79521269557801      9.92931630402808     22.90649909114925
  C   -0.42421102784417     10.97470020840207     18.11641127299652
  C   0.59263310578028     11.95793219519994     17.58013568164589
  C   0.24592397969500     13.41223520501280     17.88154688884931
  C   -1.22335406859445     13.66239394035432     17.56457069142085
  H   -1.41795569305663     13.44942176237801     16.49541058406105
  H   -1.50032919315678     14.70878351480258     17.75555607695496
  N   -2.04415581241346     12.79862577864005     18.41370091621139
  C   -1.73900031040277     11.39832212975187     18.41929567852459
  C   -0.26934599064061      9.55975198641110     17.62382343539419
  H   0.76475515014669      9.20128460690217     17.76093915078690
  H   -0.95421247109237      8.88549471553566     18.15548575695712
  H   -0.49839504564131      9.49522737338014     16.54375676091386
  C   -1.64663976544651     10.06269443773475     21.76737462418241
  H   -1.83260450270962      9.29437930619724     22.53130350350046
  H   -1.56197248626527     11.07104438200898     22.20449078519653
  C   -0.60564366057993      9.73812544913027     20.83728844599230
  H   -0.44371190034206      8.67536915146934     20.61090856852062
  C   0.17826457288357     10.67131147430856     20.16382712495654
  H   0.13986347699576     11.71516495621013     20.49983188451333
  H   1.14241730374945     10.35028492297040     19.75766624234065
  O   -6.93458232954391     12.37725181353317     19.23838255670338
  C   -6.17438546700187     11.74922494547113     20.16544426882846
  C   -5.60383256300410     10.67127531972168     18.28522955329139
  C   -6.59167902639562     11.81269060861765     17.95661410073803
  H   -6.14515460984131     12.61479848840319     17.34920526673363
  H   -7.52564342422606     11.47715944249884     17.48161319749028
  C   -6.07142212808740      9.24315972244557     17.89451520006522
  H   -4.62583288592085     10.83714021781141     17.80408926409228
  C   -7.36530667358237      8.87015552920652     18.62587302842636
  H   -7.69972332741314      7.86451964646515     18.32447207356786
  H   -7.21266608951491      8.85977085474183     19.71531990744530
  H   -8.18746731218208      9.57077140868642     18.40108870587634
  C   -4.96021272422850      8.25150329511639     18.26068445594599
  H   -5.26341034691792      7.22301874211213     18.00369298826272
  H   -4.02637142299810      8.49058569044331     17.72809976139606
  H   -4.73642303787636      8.29175568354534     19.33850491560350
  C   -6.28748550974785      9.20851098519671     16.37544042581719
  H   -7.10707670661159      9.87154750751925     16.05156385680329
  H   -5.37138318278193      9.50757912831528     15.83883131494922
  H   -6.54720937337078      8.18757565650988     16.05188384625899
  C   -5.68442600491490      7.46292585647609     21.83605746893271
  C   -6.61563915033923      6.43994631451182     21.64601154742785
  C   -7.97319315808733      6.67335588670900     21.89297147098896
  H   -9.45306254419894      8.11665086298397     22.53479633408908
  H   -4.62420757456440      7.29652109436274     21.61660871588366
  H   -6.28192289154551      5.46123718582421     21.28874449329538
  C   -4.01616107244166      8.43152686643445     26.25404237798702
  C   -3.02540728421490      9.29640898561099     26.72829684038261
  C   -2.60898370247484     10.37451049616616     25.93906896912683
  H   -2.84469732354274     11.42264254742832     24.06292224908390
  H   -1.83153461746766     11.05344941141180     26.30161872978931
  H   -5.37556090709863      7.96395849172435     24.64032649004032
  H   -4.34774577483378      7.58835075416534     26.86749690499770
  H   1.59641079225771     11.70997355203079     17.97337373033817
  H   0.67039771674260     11.82326431493111     16.48154160996484
  H   0.42072664638468     13.64345271446978     18.94644908614741
  H   0.87952860761742     14.09454390030509     17.29039706383313
  C   -2.95623677185522     13.32035083255300     19.32445692545554
  O   -3.09266345688574     12.85572215435254     20.45481052888938
  C   -3.86216233295677     14.41644259124714     18.86088022213328
  C   -4.20056158867951     14.60112572751504     17.50869719890679
  C   -4.50251134361393     15.19550779390156     19.84029448681719
  C   -5.44986650485733     16.15030628447433     19.47356337756093
  C   -5.78049059228421     16.33062306711312     18.12493119374080
  C   -5.15635626561463     15.55218792180910     17.14410348669373
  H   -5.42372641243305     15.68001141456223     16.09082512219466
  H   -3.73543471426454     13.97248143669340     16.74409172321973
  H   -6.52938284950851     17.07482817706194     17.83811972961637
  H   -5.94124230249180     16.75337990418133     20.24300211795862
  H   -4.25133985871550     15.01680356776099     20.88916154328158
  H   -8.70538061288855      5.87713292119184     21.72917145410165
  H   -7.84226339376175     14.89349642051079     23.09689791198246
  H   -2.57519747168060      9.12952305245804     27.71125809549229
