# Supplementary material for: Origins of Enhanced Enantioselectivity in the Pd-Catalyzed Decarboxylative Allylic Alkylation of N-Benzoyl Lactams
Source: Catalysts. Author manuscript; Available in PMC 2023 Nov 21. (PMC10662798; doi:10.3390/catal13091258)
Supplement: supplementary material [file NIHMS1937657-supplement-supplementary_material.zip › Supporting Information Files/structures/TS6b_iv.xyz]

102
Coordinates from ORCA-job TS2a_07
  Pd  -3.46338261971802     10.44265698829101     20.79505392391832
  P   -4.88456265040277     10.12222199597842     22.45494367263149
  O   -2.59545894221428     10.95939683494033     18.84520897024564
  N   -5.40085391108343     10.91771205657656     19.68006041460686
  C   -5.85667760164167     11.68314267528371     22.60366073108128
  C   -6.09362110978669     12.26126803641250     23.86179715480947
  H   -5.74399445118867     11.75069516504237     24.76152106662223
  C   -6.76668950775841     13.47573434401337     24.00297080938714
  H   -6.92662928598131     13.90441727933364     24.99461166147267
  C   -7.24206439606112     14.13120165416754     22.86370687767097
  C   -7.04985875982817     13.56659904263007     21.60272884653654
  H   -7.42354414484969     14.07254284703506     20.71057092011140
  C   -6.35229183644554     12.35971468054574     21.45082221113400
  C   -4.34353778848471      9.78846194959532     24.16785312396224
  C   -4.78138881136547      8.68418469917415     24.92117207304747
  C   -3.35615051538760     10.63620448066205     24.70937120999154
  C   -6.17169392071831      8.84855183737377     22.14987772279205
  C   -8.47854328936840      8.10417604786398     21.97366139658569
  C   -7.54580352553863      9.09640412394552     22.28720992647254
  H   -7.89631370842230     10.07334505333262     22.63137201243338
  C   -0.32669018322406     11.35345528599199     18.38529085203057
  C   0.65858373599997     12.30962085418756     17.72936901616382
  C   -0.02107660733799     13.58567373236231     17.23981589975073
  C   -0.92935871428591     14.14191316654422     18.32003498301482
  H   -1.42904152410270     15.06793117531210     17.99732189196720
  H   -0.33383426241228     14.39537189391517     19.21952547704953
  N   -1.95554216175657     13.15799137311615     18.68236463689725
  C   -1.66800972301149     11.77925408515284     18.60897734565708
  C   -0.17538039515054      9.90495341922190     17.98957879711589
  H   0.87251832176603      9.58035170765496     18.09740964255558
  H   -0.81683307863647      9.25398768324047     18.60008371682807
  H   -0.45845901609076      9.75679650028046     16.93126647997821
  C   -1.60629677456940     10.08625999182747     21.75493485665844
  H   -1.26281257422684      9.11761553353770     21.35363732062600
  H   -1.90775534006747     10.01544330815865     22.80833679065089
  C   -0.80788170851926     11.21323924722080     21.40974363560673
  H   -1.06819809486506     12.16779269820900     21.88796346455949
  C   0.20381269441731     11.23673564107444     20.43597978095069
  H   0.85363700551807     12.11790327631233     20.42673008868450
  H   0.71820770488104     10.29293224430808     20.22589423343575
  O   -6.85773158623272     12.53756896842142     19.12866278732069
  C   -6.15967288732720     11.87845942854783     20.07783640359134
  C   -5.51649124241638     10.81390585522192     18.21892015235772
  C   -6.48967118264428     11.96029562061482     17.85702861539776
  H   -6.02504308571856     12.75567427518873     17.25454714078609
  H   -7.41557829426252     11.62679243779700     17.36478370690939
  C   -5.93930378751696      9.39257762762635     17.76431288390465
  H   -4.51345700123497     11.00391324262999     17.80207823899893
  C   -7.26995736807191      8.98272318000286     18.40328552396096
  H   -7.56213837109980      7.97233963833505     18.07542436641530
  H   -7.18850081332511      8.96993745044001     19.50013515715277
  H   -8.09145649402307      9.66602309857957     18.12947945927052
  C   -4.83567901793112      8.41207239705872     18.18111157556752
  H   -5.09610041880495      7.38506196102666     17.87673261626390
  H   -3.87245923618206      8.68307540092629     17.71989872560414
  H   -4.68961308110785      8.42698204396057     19.27297990300128
  C   -6.05883815462239      9.39261870301196     16.23466794340992
  H   -6.86126270948512     10.05966454157280     15.87799215900567
  H   -5.11365365123663      9.71022292333346     15.76322930409456
  H   -6.29198225451648      8.37906545905710     15.87075719913420
  C   -5.74223885629905      7.58220379387514     21.71225779420338
  C   -6.66710384272502      6.58412699087757     21.41631326007803
  C   -8.03825963664405      6.85090748066313     21.53791163026913
  H   -9.54823907439228      8.30406648050201     22.06939710856367
  H   -4.67103978788855      7.39283485919478     21.58713195965696
  H   -6.32908292877616      5.60212256136920     21.07448568755530
  C   -4.25508568304661      8.44185690731930     26.18862867620757
  C   -3.28478809327459      9.30220703128544     26.72146954875651
  C   -2.83669627002479     10.40266426821182     25.98271155688618
  H   -3.00477950233179     11.49758845041395     24.13127170757359
  H   -2.07842904566516     11.06916644861085     26.39935228991794
  H   -5.54622373686799      8.01430773390758     24.51953589965661
  H   -4.60550282419370      7.58648094068108     26.77317061977250
  H   1.48197925858587     12.56785266412316     18.42214374884375
  H   1.14252419196491     11.79938732607421     16.87823920743514
  H   0.72366293261608     14.34808118076987     16.96007472424915
  H   -0.62467341414848     13.37115987209547     16.33956206792381
  C   -3.10554547497249     13.61176665426924     19.36028162117031
  O   -3.46591381232144     13.14630079505097     20.43407512159318
  C   -3.92781646817188     14.65399087515003     18.68025060283875
  C   -4.81245543337808     15.41683164621892     19.46267251253219
  C   -5.69501373404418     16.31056360483480     18.85821846063492
  C   -5.70830484218697     16.44542798138809     17.46407979387051
  H   -6.37882841638148     16.90034738288435     19.47567367627512
  H   -4.79829169090341     15.28375680673477     20.54795441415606
  C   -3.94416867309736     14.79580744674815     17.28125549039138
  C   -4.83334260597878     15.68733149730086     16.67717242657736
  H   -6.40516405808930     17.14207770956209     16.98891876106012
  H   -4.85183652170336     15.78529348624148     15.58777613959322
  H   -3.27721717032939     14.17831061993310     16.67111774317321
  C   -9.02017400016072      5.78710032708286     21.13527809525387
  C   -7.95618408294940     15.44867426842813     22.94862247976343
  C   -2.74483476725502      9.01201929903074     28.09285714900185
  F   -8.67863401491492      4.57749826638484     21.62557237953557
  F   -10.26937914407538      6.05305463633924     21.55553860125666
  F   -9.07673041397071      5.65215260506614     19.78936123139086
  F   -7.32248533821063     16.40149478217383     22.22150392009149
  F   -9.21215100600697     15.37465213915204     22.45717041336886
  F   -8.04656940819630     15.90655383933797     24.20830225642050
  F   -3.72846205190086      8.99635037082574     29.02105098960316
  F   -2.15152917214837      7.79904031479003     28.14978109328343
  F   -1.83616927585886      9.91846879191104     28.49294964176186
