# Supplementary material for: Origins of Enhanced Enantioselectivity in the Pd-Catalyzed Decarboxylative Allylic Alkylation of N-Benzoyl Lactams
Source: Catalysts. Author manuscript; Available in PMC 2023 Nov 21. (PMC10662798; doi:10.3390/catal13091258)
Supplement: supplementary material [file NIHMS1937657-supplement-supplementary_material.zip › Supporting Information Files/structures/TS5c_ii.xyz]

86
Coordinates from ORCA-job TS4a_04_r2SCAN
  Pd  -3.72455710438887     10.84666643507095     21.01183511911164
  P   -5.03371481592114     10.19715831021930     22.68127967177544
  O   -3.03349977100438     11.45258653944520     19.02236684488304
  N   -5.75741792050404     11.21383749536325     19.98755911727372
  C   -6.37433644691445     11.42823606010636     22.98908839328231
  C   -6.77674007567092     11.70804203003707     24.30560173832101
  H   -6.29282743760555     11.18551867778305     25.13385654436743
  C   -7.78831504029108     12.63020133449990     24.58391791615206
  H   -8.07489607161728     12.82026586715005     25.62231773237286
  C   -8.43156939116246     13.29427851302529     23.53811029099941
  C   -8.05982126182955     13.02470119246956     22.22291065515804
  H   -8.55962795900268     13.53158904035928     21.39637576257664
  C   -7.03723784133947     12.10289277381866     21.92582447528143
  C   -4.35533766885396      9.89011335611536     24.35204449237975
  C   -4.43937223482176      8.64555832421671     24.99700335562537
  C   -3.64795122717081     10.93750759664281     24.97543480611082
  C   -5.97004052741112      8.66380341514947     22.30067254798969
  C   -8.00496030282429      7.34042207037626     22.20586131346665
  C   -7.34599940063095      8.52649854138471     22.54459218216303
  H   -7.90825275995462      9.35095376026638     22.99263391032268
  C   -0.87953378410707     10.84432865480627     18.31866077936773
  C   0.33412994386760     11.17352419251537     17.48541258366368
  C   0.57021323617368     12.67366256578087     17.36694904372900
  C   -0.73445658051550     13.38590554953788     17.05826095452250
  H   -0.60953210133991     14.47308093090471     16.98879667586005
  H   -1.14373956807744     13.03850649332811     16.09025845874483
  N   -1.72102614341893     13.13244086960880     18.11621671627262
  C   -1.93742544226984     11.77149862937447     18.47583266672423
  C   -1.25188655903789      9.38687942199520     18.37513491091426
  H   -0.35792747597175      8.76127939027043     18.53345549406998
  H   -1.97236897396062      9.18586536691545     19.18368162963107
  H   -1.71580485972038      9.05587214311304     17.42738337862984
  C   -1.88899336038783     10.63125554317805     22.00956867698314
  H   -1.66005643847795      9.55301613890042     21.93920245397798
  H   -2.12886906425397     10.92391401822373     23.04014456256155
  C   -0.96816441893617     11.48913172702360     21.33185469073569
  H   -1.02722756024486     12.56434773031505     21.55337839828115
  C   -0.07615156288209     11.08537134806436     20.34346191766932
  H   0.69973517020438     11.79019951699948     20.03184517684202
  H   0.20607092305469     10.02790659728389     20.29989293330561
  O   -7.59991396421846     12.45048246948263     19.63569941132608
  C   -6.73193803645942     11.88082578548423     20.50467352953903
  C   -5.94647077441905     11.18928022136141     18.52740027153627
  C   -7.05970120080191     12.23284958201119     18.31393676758124
  H   -6.67914733384633     13.19898080233095     17.94388678787278
  H   -7.88419613710641     11.90007238915041     17.66870997289693
  C   -6.26588615364943      9.75629071532008     18.01311974898168
  H   -5.00094309073386     11.50543135409818     18.05996709751539
  C   -7.51452249422960      9.18941788684114     18.69768754369584
  H   -7.74604798383176      8.18831450147475     18.30025875824742
  H   -7.36006490834716      9.08721523781909     19.78274240312047
  H   -8.40296555255268      9.82239177359034     18.53283668246672
  C   -5.05856560889316      8.85825980462031     18.30160829956395
  H   -5.25771436365200      7.82636674468100     17.96817937258706
  H   -4.16172022520685      9.23033664882879     17.78457961837552
  H   -4.83232701012527      8.83829521849263     19.37849034207329
  C   -6.47613575022114      9.82491116962035     16.49419227284632
  H   -7.36853127693928     10.40901662544610     16.21564070600633
  H   -5.60233100675398     10.27355152655293     15.99273787548073
  H   -6.61221758199876      8.81031170097784     16.08644605936171
  C   -5.26426763094995      7.59275849220538     21.72458148658287
  C   -5.92258278704662      6.40453275930765     21.40147121699487
  C   -7.29651848985042      6.27893470665527     21.63527039699849
  H   -9.07951184967895      7.24721776697494     22.38915270677340
  H   -4.19430311467354      7.70666663688601     21.51863347303607
  H   -5.36311813634138      5.57889353871892     20.95203706200572
  C   -3.83423500959522      8.45601801083589     26.24354046741574
  C   -3.14466212281965      9.50348979566396     26.86074382244101
  C   -3.05671333380036     10.74711791374602     26.22509188964639
  H   -3.57747245961130     11.91282896420383     24.48136844415888
  H   -2.51690062865670     11.57113714781455     26.70070190213792
  H   -4.98581027690068      7.82254464063140     24.52806667535721
  H   -3.90916563525759      7.48255978529622     26.73714156521681
  H   1.22343985489391     10.66591709826102     17.90555289528643
  H   0.20220362496032     10.73925107438649     16.47256364220168
  H   0.97997738060666     13.07937336502476     18.30804707459571
  H   1.30686928852202     12.89373783037763     16.57684239780117
  C   -2.48723372238946     14.22022045742597     18.53580340755446
  O   -2.37015034642002     15.30577283683581     17.97611658068472
  C   -3.43775775993230     14.07492763042577     19.70098438516566
  H   -7.81570546652214      5.35369014163503     21.36870458683237
  H   -2.67355481406945      9.35162048534319     27.83617106833701
  H   -9.22456585552281     14.01860181826058     23.74255983761456
  H   -3.66156900137388     15.08849352575426     20.05728690117101
  H   -4.37061801993829     13.59362809334208     19.37445502072262
  H   -3.04056335442372     13.45100516416264     20.51311860008969
