# Supplementary material for: Origins of Enhanced Enantioselectivity in the Pd-Catalyzed Decarboxylative Allylic Alkylation of N-Benzoyl Lactams
Source: Catalysts. Author manuscript; Available in PMC 2023 Nov 21. (PMC10662798; doi:10.3390/catal13091258)
Supplement: supplementary material [file NIHMS1937657-supplement-supplementary_material.zip › Supporting Information Files/structures/TS6b_iii.xyz]

102
Coordinates from ORCA-job TS2a_05
  Pd  -3.43543471530203     10.12615581695793     21.12618188454306
  P   -4.81243036242562      9.71103646838476     22.79672815291969
  O   -2.58482394650579     10.84147571208667     19.25133860396054
  N   -5.33074204733571     10.83865655824487     20.13655694000162
  C   -5.69080792839756     11.29146341413809     23.14446645477560
  C   -5.86070685023145     11.74111927600409     24.46532132123061
  H   -5.52054224622813     11.11551695856416     25.29332593474122
  C   -6.45714451373859     12.96742814122521     24.75406169181788
  H   -6.57140811323360     13.29271517617451     25.79102976525824
  C   -6.92441783516875     13.76833017413369     23.70553948505395
  C   -6.79537735464770     13.33681025320604     22.38687701688581
  H   -7.16086211616385     13.95633161305263     21.56728093616214
  C   -6.17172100332936     12.11507851076372     22.08619360073959
  C   -4.24166895264635      9.15221906230800     24.44027780575660
  C   -4.72413423403468      7.99766526806168     25.07721652833997
  C   -3.18980623502821      9.87714213564746     25.03928126066545
  C   -6.16721125854698      8.54231616030543     22.38667276573054
  C   -8.51159070451627      7.92734943127365     22.21695046631621
  C   -7.52158775992736      8.83375173558639     22.60619509121433
  H   -7.81158367892271      9.77882230370019     23.07375913394148
  C   -0.35468497474333     11.18134554152559     18.60788827823635
  C   0.69645033835702     12.19705823320722     18.21501237620955
  C   0.05073766056098     13.53626499650974     17.86907591474037
  C   -0.79664450268901     14.01231525231270     19.03302813807992
  H   -1.31542875167545     14.95469770149360     18.79727546001471
  H   -0.14125313122089     14.21786536922918     19.90248862354814
  N   -1.79351449697276     13.00077516402978     19.41091246502277
  C   -1.60395387487041     11.62625839768576     19.08568876884233
  C   -0.32778292309872      9.85442844930527     17.90259694264931
  H   0.67999810715882      9.40794609273144     17.93510661219051
  H   -1.04352473624878      9.15492489714643     18.35528612532847
  H   -0.59660310158027      9.97085059121411     16.83528134598226
  C   -1.62067759988261      9.72503201629938     22.10478380259472
  H   -1.85220808189608      8.86515170810782     22.74993655811961
  H   -1.49868208638367     10.65742902729883     22.67950446725168
  C   -0.57305781671337      9.48497096879921     21.15351383545861
  H   -0.46069809080095      8.46101433384671     20.77214018828650
  C   0.27173813787366     10.46071255526405     20.65142026011691
  H   0.27697298606556     11.45285917933837     21.11955345071166
  H   1.19775623218785     10.17077325315317     20.14760865466766
  O   -6.73538113572852     12.56276175832003     19.81421021424593
  C   -6.04078079457562     11.77635129634498     20.66390577184339
  C   -5.49937622725711     10.89559821669361     18.67628197103696
  C   -6.43276886314411     12.11150796646869     18.47628160200434
  H   -5.95502748547681     12.94855834890708     17.94540333948416
  H   -7.38732310878174     11.86941224781027     17.98549424174412
  C   -6.00425702115275      9.55122900623997     18.08944023567086
  H   -4.50210877960470     11.08582229836786     18.24670847472136
  C   -7.32982131017053      9.13146556941058     18.73288916984079
  H   -7.68177012934647      8.17790660075453     18.30801518951585
  H   -7.21145111230769      8.99277862335542     19.81751876604163
  H   -8.12677585108730      9.87634359046238     18.56919467296859
  C   -4.93386786653321      8.48361578825559     18.34883640331999
  H   -5.25471221164214      7.50933238852695     17.94506155804201
  H   -3.97711749977007      8.76253558276267     17.87918496613293
  H   -4.74397305928719      8.37010193506330     19.42815209304301
  C   -6.17848946305266      9.72591220265423     16.57481062768398
  H   -6.96249219856328     10.46014148563447     16.32529374070607
  H   -5.23730197391972     10.05435703845893     16.10297176392067
  H   -6.46987282831537      8.76903210056727     16.11280089769249
  C   -5.81374691330792      7.31864349841985     21.78947165898208
  C   -6.79575089625726      6.40439906135239     21.41653979354963
  C   -8.14722576642975      6.71578585721569     21.62236509990499
  H   -4.75773544142074      7.09855993670579     21.60161425461877
  H   -6.51784836135915      5.45532331139127     20.95024483373235
  C   -4.17866608508943      7.57878659632774     26.29336933783605
  C   -3.14701638236720      8.31505455378851     26.88335186321398
  C   -2.65342072002790      9.46860963706377     26.25619533001413
  H   -2.80058784713167     10.77319964875875     24.54678195886942
  H   -1.84309617610383     10.03873332020301     26.71906936471466
  H   -5.53755691742596      7.42107857255401     24.62905334496282
  H   -4.56175938480813      6.68331998419773     26.78762660965300
  H   1.43467684351414     12.34977969072855     19.02747497948900
  H   1.27283699010803     11.81768291295571     17.35417440680645
  H   0.81137118664693     14.30294582202181     17.64859991210875
  H   -0.57934164069088     13.42726069955220     16.96810707436626
  C   -2.78436000323195     13.36953073100239     20.33033960006471
  O   -3.00699082724442     12.72888013627980     21.35342013478134
  C   -3.63905673434356     14.54365492547801     19.98535855636451
  C   -4.29864266125718     15.22349599817911     21.02358811543390
  C   -5.21041350766722     16.23844934152740     20.73293138899183
  C   -5.48470302208410     16.57223866078729     19.40092051983730
  C   -4.83770622162213     15.89522715068353     18.36061560140710
  C   -3.91487580793176     14.88802682555645     18.65015995578251
  H   -3.42172819575063     14.33665062388281     17.84295305085208
  H   -5.06005746362935     16.14936397867753     17.31994713952025
  H   -6.20701506000527     17.36157376099782     19.17317682694077
  H   -4.08953621713608     14.93139058894053     22.05643924711336
  H   -5.71609175982227     16.76512528827913     21.54748801379857
  C   -9.19284292884402      5.75045294534911     21.13872853188147
  C   -2.54480090396494      7.89973529546821     28.19576462588363
  C   -7.49143074165032     15.12864949302504     23.98849606565331
  F   -8.36751467560177     15.52625978684327     23.04760326388401
  F   -6.51350912139116     16.07077587003912     24.02535899261796
  F   -8.11929158168470     15.18263930005410     25.17778341086118
  F   -3.09258630938188      6.77228542834932     28.68165855315622
  F   -1.21542206855850      7.68581866554860     28.08920221716034
  F   -2.70115422205859      8.85741339168932     29.13809107930795
  F   -10.41314144584831      6.02252444664447     21.63311462198022
  F   -8.89515803320660      4.47870765876410     21.47600525909087
  F   -9.29852032497633      5.77433302360043     19.78955774856782
  H   -9.56651116633517      8.16174163773744     22.37662484847433
