# Supplementary material for: Origins of Enhanced Enantioselectivity in the Pd-Catalyzed Decarboxylative Allylic Alkylation of N-Benzoyl Lactams
Source: Catalysts. Author manuscript; Available in PMC 2023 Nov 21. (PMC10662798; doi:10.3390/catal13091258)
Supplement: supplementary material [file NIHMS1937657-supplement-supplementary_material.zip › Supporting Information Files/structures/TS7b_iii.xyz]

102
Coordinates from ORCA-job TS2b_03
  Pd  -2.07783491159854      4.98344466129915     16.16880146238811
  P   -2.02939418349488      5.43640329583387     18.31893729449810
  O   -2.49706804583789      5.42174118209346     14.08330696179324
  N   -4.12961640906570      5.92635705097348     16.36563069501228
  C   -2.51949967286427      7.18643102744651     18.60737308672943
  C   -1.85425782923384      7.94743741192279     19.58651765996525
  H   -1.07574498987549      7.47928672671614     20.19310710221547
  C   -2.16998933869864      9.28350870240032     19.81606594997614
  H   -1.64419632830343      9.84660215472839     20.59196620797740
  C   -3.17354702432698      9.89710026452710     19.05395864574536
  C   -3.84520659595147      9.17368459023204     18.07269664945773
  H   -4.62293177041569      9.64915928502228     17.47429183462797
  C   -3.53454642636386      7.82222288151733     17.83319972168808
  C   -0.48864223847659      5.25831552760437     19.29667860074870
  C   -0.42143580424605      4.61305388864484     20.54033016312114
  C   0.68951610213286      5.77704286589285     18.72555284280483
  C   -3.26256858822248      4.46931738471445     19.27188363355737
  C   -5.28547910011453      4.26440566731418     20.59949097163763
  C   -4.31778191788398      5.06018263320867     19.98090017790775
  H   -4.39604378312321      6.14895314251161     20.04519757947645
  C   -0.66922951363598      5.39179597807347     12.59706182045693
  C   -0.17656058495560      5.16678460154727     11.19016024978229
  C   -1.07862055884724      4.24806453278805     10.37101715926966
  C   -2.54118811066314      4.60246035695888     10.61138865003197
  H   -3.20714360766659      3.95097900348621     10.02967121793088
  H   -2.73591051383262      5.64700646121841     10.30185059290376
  N   -2.84594920674018      4.43589499557213     12.03343540370237
  C   -2.00130127088594      5.12527915208410     12.96061056995342
  C   0.07275148291136      6.41533831155633     13.40809050263205
  H   -0.16487318418341      6.32395051930803     14.47972640446030
  H   1.16230586274361      6.31770775313366     13.27195236573024
  H   -0.20555172311156      7.44001807446317     13.09795575453307
  C   -0.32629525609766      3.82929705129934     16.06480814945168
  H   -0.43151243813874      3.20023407246006     16.96173417999913
  H   0.56671602035696      4.47208835836346     16.11996828792890
  C   -0.53711072710198      3.16807722316673     14.81411376911016
  H   -1.32877862449931      2.40968517331397     14.77021969522302
  C   0.10628377294364      3.50124994897131     13.63201031564581
  H   1.04810070354978      4.05713319828409     13.67272667184025
  H   -0.04107473477112      2.86920563925220     12.75203364275198
  O   -5.25294788365968      7.86140478722277     16.16734178952840
  C   -4.28625167016397      7.13966745880967     16.77652944065257
  C   -5.18816396936238      5.64282835927066     15.38168378933564
  C   -5.71126155693250      7.05163398279265     15.05454942431004
  H   -5.26031262041809      7.46459917290547     14.13779201965294
  H   -6.80425650782682      7.14420633994568     15.00413408278973
  C   -6.24457465510583      4.64894654885776     15.94286652878255
  H   -4.71325462487346      5.18049533976125     14.50436817448063
  C   -6.99502558345930      5.24751923049077     17.13833494498140
  H   -7.70162887672037      4.50898847951823     17.54998498248840
  H   -6.29799049775402      5.51934916768543     17.94719837604793
  H   -7.57637618816325      6.14412982056798     16.86661374596776
  C   -5.52938461832447      3.36315265385051     16.37378842724165
  H   -6.26589177377020      2.60902880307288     16.69653124953113
  H   -4.93571552692839      2.94741145107101     15.54434321605325
  H   -4.84988702336685      3.55745019070332     17.21511301077459
  C   -7.22417395434224      4.32004923844073     14.80784816350885
  H   -7.75542064469481      5.21349013269522     14.43837602250061
  H   -6.69847185740063      3.85725926869173     13.95694100542054
  H   -7.98754157020697      3.60796436533165     15.16058504961346
  C   -3.17638755227865      3.06619956949875     19.20792925850132
  C   -4.12539178480443      2.26920243799256     19.84224435933860
  C   -5.18811411626663      2.87167844438252     20.53019071651784
  H   -6.11476274070600      4.72768328555586     21.13953162869222
  H   -2.37145833478983      2.59681556962308     18.63305044390721
  H   -4.05583043858347      1.17988196114375     19.78837053317653
  C   0.80084818804960      4.48950123252014     21.20775815231274
  C   1.96017215094999      5.02001975206259     20.63583005321130
  C   1.90546089799121      5.66906010223740     19.39351108004433
  H   0.64091405068221      6.26916264122699     17.74863920335312
  H   2.81719304753564      6.07908950979684     18.95026246633239
  H   -1.32680897625792      4.20727404738897     20.99956953353055
  H   0.85038550274277      3.98759312828159     22.17656102566783
  H   0.85820390190335      4.77500773015481     11.21225012778356
  H   -0.09966444977230      6.15215453030703     10.68503477871474
  H   -0.92439314440726      3.19359620738085     10.65769539251684
  H   -0.84390395480903      4.32900194885755      9.29680539655342
  C   -3.78141941474275      3.52037181990938     12.49567985280250
  O   -3.64623677953626      2.91161402795259     13.55193017098566
  C   -5.03530438637162      3.35618577074516     11.69148335572348
  C   -5.64015459525635      4.44041215137981     11.03338078398447
  C   -5.69639805260365      2.11797530472991     11.73114614433005
  C   -6.88528523546751      4.28514909126660     10.41995020426271
  C   -7.52866992143599      3.04336644594692     10.44671440938940
  C   -6.93070040477411      1.95964888486586     11.10120954624513
  H   -7.43647740739733      0.99006816388334     11.12749127897039
  H   -5.22814909050010      1.29380714481918     12.27617659619249
  H   -5.14298162059077      5.41509810684829     11.02988699469872
  H   -8.50215322533311      2.92135334688036      9.96274114503277
  H   -7.35921062222408      5.13757960220336      9.92447555980549
  C   -3.50574794454792     11.33806761946501     19.32189982403324
  C   -6.26241368898834      2.00879653670596     21.13058404727544
  C   3.29210647690231      4.90241266940323     21.32418339393599
  F   -4.47032806632141     11.80577269362575     18.51337161940925
  F   -3.92534761660602     11.51900150772619     20.59438077698946
  F   -2.42512015438130     12.13293204599722     19.16142876759775
  F   -7.19438305644243      1.66944703974580     20.20986627304239
  F   -6.91358037755841      2.62782583828044     22.13291555543413
  F   -5.76815095043714      0.85556030695396     21.62191234694454
  F   3.19956246604254      4.31553490948847     22.52950744376745
  F   3.86068846556785      6.11380705846875     21.51026383960073
  F   4.16624562789005      4.17859427270571     20.59199983105934
