# Supplementary material for: Origins of Enhanced Enantioselectivity in the Pd-Catalyzed Decarboxylative Allylic Alkylation of N-Benzoyl Lactams
Source: Catalysts. Author manuscript; Available in PMC 2023 Nov 21. (PMC10662798; doi:10.3390/catal13091258)
Supplement: supplementary material [file NIHMS1937657-supplement-supplementary_material.zip › Supporting Information Files/structures/TS6b.xyz]

102
Coordinates from ORCA-job TS2a_01_try2
  Pd  -3.46520853713144     10.19860972173914     20.73789153512331
  P   -4.81203173549682     10.01522685314823     22.47312292356074
  O   -2.65037846980441     10.58419378109571     18.74419085802453
  N   -5.39724887718737     10.69236206727936     19.67644274650830
  C   -5.73144712112048     11.60759215537091     22.58151320878072
  C   -5.89787774024869     12.25655958156598     23.81760242603246
  H   -5.52882392757674     11.77977851738819     24.72813345122650
  C   -6.52787629817109     13.49501281080418     23.91759485626865
  H   -6.64093243947821     13.97680220254042     24.89239978042286
  C   -7.02941706879320     14.10817003585919     22.76279005687140
  C   -6.90245156213752     13.47816838673098     21.52741651845685
  H   -7.29231850808712     13.95231317033964     20.62658343653104
  C   -6.24938507435274     12.23895928853070     21.41525154468339
  C   -4.20993142786830      9.73430105120075     24.17609139502016
  C   -4.65452401153312      8.67624172790598     24.98961908781224
  C   -3.17778090724617     10.57006078656934     24.64494856108156
  C   -6.13944623984052      8.76270007786974     22.27328091164079
  C   -8.46773273423906      8.06851595343908     22.24014652683877
  C   -7.49872319561355      9.05045227811699     22.46492855370866
  H   -7.80977153006757     10.04995995645636     22.78129930417912
  C   -0.44582229465040     11.04046235037082     18.07464233357721
  C   0.54519198793150     12.05848057235369     17.56080378731680
  C   0.16806675967982     13.49793859115205     17.89609338661015
  C   -1.31489744562309     13.71550543806493     17.62190260563059
  H   -1.53739816140654     13.51192489792329     16.55692315584535
  H   -1.61339588640147     14.75091222205559     17.83663268819757
  N   -2.08895582971082     12.81726179698985     18.48136162883118
  C   -1.75542155146271     11.42211489367976     18.43244624535692
  C   -0.25624278502729      9.63705594038409     17.56715592234086
  H   0.78947458613482      9.30766261026658     17.68552058545976
  H   -0.91459354012113      8.93605925361898     18.09742312566426
  H   -0.49621595115635      9.57814804409650     16.48906514081654
  C   -1.63058751405641     10.02788607150908     21.74458515934349
  H   -1.80982833347873      9.24101410249115     22.49155143276839
  H   -1.56631946773710     11.03081632396975     22.19546723962411
  C   -0.58233401266193      9.73816344395963     20.81217115272019
  H   -0.40209319912345      8.68346793323934     20.56419003731181
  C   0.18936246206402     10.69791390118464     20.17037225749008
  H   0.12759148768310     11.73686969507947     20.51583283574260
  H   1.14443624101510     10.40410461929231     19.72655779375180
  O   -6.86916255138036     12.29493174647404     19.11465868936273
  C   -6.13118608841646     11.67866080653852     20.06321934653320
  C   -5.59040552547358     10.51117531447143     18.22946474599867
  C   -6.57751463581596     11.64230443904369     17.86070809730818
  H   -6.14795340026119     12.39822207860214     17.18629558839392
  H   -7.53141507360968     11.28729418516502     17.44266687828166
  C   -6.04716980065167      9.07315081564956     17.86934027262638
  H   -4.60810712045283     10.66979254099172     17.75472390927954
  C   -7.35008389708421      8.71114185996927     18.58959951134291
  H   -7.66229587766908      7.68658860610554     18.33181513502650
  H   -7.21975457467533      8.75828214930031     19.68065979127218
  H   -8.17977506435735      9.38420867635337     18.31532541248772
  C   -4.93493318892624      8.09942059941764     18.27847376777811
  H   -5.22005080154322      7.06346414462940     18.03220256296680
  H   -3.99138774613422      8.33884972483687     17.76284996369888
  H   -4.73664743342615      8.16042508731381     19.36051599352613
  C   -6.24086748248496      9.00085098686713     16.34874929556640
  H   -7.05149699439280      9.66115745914150     15.99797051286990
  H   -5.31562817174717      9.28067189190786     15.81776198418009
  H   -6.50383656983597      7.97425043779221     16.04721694623741
  C   -5.75899451889029      7.46892096115728     21.87226546623575
  C   -6.71933677063815      6.48214869308264     21.66531410073562
  C   -8.07667286463417      6.78767684084719     21.83998010783986
  H   -9.52683079836194      8.29833912696892     22.37675312750901
  H   -4.69951459986458      7.24914917390208     21.70467718238526
  H   -6.42047245634644      5.47840731955710     21.35101224433882
  C   -4.08792240873518      8.46717180176244     26.24567701605236
  C   -3.07117151943803      9.31497301561550     26.70571602597871
  C   -2.61692968730394     10.36937783557008     25.90593345500835
  H   -2.81975192227355     11.39269263854890     24.01907480565941
  H   -1.82203212732780     11.02603732333856     26.26605603959631
  H   -5.45436704048418      8.01598551345933     24.64446792390112
  H   -4.44253381616482      7.64778050227337     26.87732292756168
  H   1.55651448814341     11.82366220900897     17.94206600555395
  H   0.62025076121753     11.94844063782746     16.45927715774067
  H   0.36421241409417     13.71648478440146     18.95994772297687
  H   0.76886339853895     14.20613454231592     17.30169951122773
  C   -2.97182163246225     13.30518350936245     19.43428726636206
  O   -3.09172534911431     12.79347003825110     20.54662785436095
  C   -3.86948585273747     14.43597850624556     19.04328475700171
  C   -4.32648015905923     14.60314940165533     17.72463841422065
  C   -4.38428251876013     15.25866249379926     20.05946267295449
  C   -5.32802871310956     16.24161198776874     19.76063078101611
  C   -5.78497990421610     16.39674615821477     18.44610560145140
  C   -5.28603995042691     15.57431394308811     17.43002305993685
  H   -5.65086175475346     15.68751696757860     16.40481840351696
  H   -3.94622088901861     13.94807691713393     16.93498204699405
  H   -6.53472450110621     17.15890093988910     18.21463905638327
  H   -5.71844783436301     16.88218297400828     20.55652149969735
  H   -4.03978160786434     15.09929417287229     21.08498327140797
  C   -9.09758402344604      5.72665278252064     21.53836930405630
  C   -7.64686669059183     15.47250717741594     22.86159696427144
  C   -2.48454206311114      9.05899050539236     28.06512524999981
  F   -8.34938669006464     15.80385398172321     21.76461142279286
  F   -8.47452800198199     15.57692817795554     23.92077333326289
  F   -6.69967719555484     16.43150654148762     23.02269397857708
  F   -1.55362271376118      9.96710811600181     28.40514442178424
  F   -3.43406082668612      9.07994743019520     29.02754752663642
  F   -1.90052339539256      7.84226183593698     28.13514178864095
  F   -10.33219487282297      6.06783604662773     21.94612214728311
  F   -9.17298034409093      5.47927473808286     20.21002146618284
  F   -8.78831119459205      4.55291508094850     22.12790228899167
