# Supplementary material for: Origins of Enhanced Enantioselectivity in the Pd-Catalyzed Decarboxylative Allylic Alkylation of N-Benzoyl Lactams
Source: Catalysts. Author manuscript; Available in PMC 2023 Nov 21. (PMC10662798; doi:10.3390/catal13091258)
Supplement: supplementary material [file NIHMS1937657-supplement-supplementary_material.zip › Supporting Information Files/structures/TS7a_vi.xyz]

93
Coordinates from ORCA-job TS1b_06_r2SCAN
  Pd  -2.20547641431313      5.46208421503306     15.98928129390921
  P   -1.89737445769173      5.31303949363710     18.18521479170787
  O   -3.07304660893745      5.70336491069903     14.02882834376379
  N   -4.23544787704490      6.24389862236996     16.75841348307458
  C   -2.32642716579719      6.91904060126634     18.98770504180289
  C   -1.63137649038109      7.34045623433544     20.13315745533071
  H   -0.88233384136136      6.67928105652992     20.57635318592249
  C   -1.87109255571379      8.58684204320670     20.71764362173974
  H   -1.31602712900821      8.87937150288094     21.61370048433240
  C   -2.81203899420778      9.45178035976665     20.15382492889486
  C   -3.52000528966175      9.05509232618408     19.02104127281746
  H   -4.26702923698005      9.71421466248495     18.57502960128962
  C   -3.30354674030089      7.79457030656831     18.43417778098284
  C   -0.26396099757546      4.91966012815737     18.91424221132508
  C   -0.02621980750432      3.77620516574268     19.69418130182199
  C   0.81699116820715      5.76532999889731     18.59445282595280
  C   -3.02285391785528      4.08386248102431     18.94547044025411
  C   -4.64020365222288      3.36779701930662     20.60667322037611
  C   -3.77719686706824      4.34490119847351     20.09904616645964
  H   -3.70065348918508      5.31702188508066     20.59552156054645
  C   -1.99943425247044      5.59557429946359     11.94036652465318
  C   -1.85546244089363      4.83600249400720     10.63509052461943
  C   -2.44668543783551      3.42553655426353     10.68396438398676
  C   -2.23698253377734      2.79396709249388     12.05631154234745
  H   -1.16066206019056      2.69336040019169     12.28008725903880
  H   -2.67212469796362      1.78525589390149     12.09248248517689
  N   -2.90510790091556      3.62140011602570     13.06555161052527
  C   -2.74149449666590      5.03415555827710     13.00765597774604
  C   -2.01579671781640      7.09809517104680     11.83369307432724
  H   -1.89042970171703      7.56180663049326     12.82219579785302
  H   -1.21347832337241      7.45317321027338     11.16570109857218
  H   -2.97610501988202      7.45066693453883     11.41573270800949
  C   -0.26208185468934      4.99206429107360     15.32642321476922
  H   -0.27938131130921      3.90669988979277     15.12243024914908
  H   0.33896865424381      5.22183387227927     16.21571745906972
  C   -0.00152667921595      5.80996208041344     14.18185369351631
  H   0.21882134901534      6.87142043901777     14.35755891308342
  C   -0.08663995120430      5.36246030750288     12.86356199019398
  H   0.35929850559675      5.97435192605084     12.07297908869537
  H   -0.00965023284508      4.28397651632665     12.69246382428598
  O   -4.97219746847925      8.36970973253475     16.80871406919852
  C   -4.14819524199862      7.41662957876999     17.29800160628816
  C   -5.40988219039834      6.26822680531273     15.86794499150236
  C   -5.59096609050285      7.77142791795024     15.63630486079593
  H   -5.03494784416385      8.12428025869094     14.75224362604838
  H   -6.63029183888068      8.12266772760915     15.59243467701267
  C   -6.62820229058228      5.55757518190726     16.53410074694019
  H   -5.16450371997335      5.73854474056445     14.93609575864195
  C   -7.13408148386831      6.32232838330050     17.76467541594415
  H   -7.97226778275057      5.77502546564829     18.22564740795029
  H   -6.34543568317944      6.41492388873092     18.52976753126050
  H   -7.49667977151886      7.33367943999921     17.51881241360070
  C   -6.21959974206845      4.14521508913791     16.96834495939086
  H   -7.10259381723433      3.59217498172532     17.33024224735206
  H   -5.77903671991581      3.58956810498014     16.12780444356577
  H   -5.48389039493267      4.18318604950013     17.78260563424329
  C   -7.73392995426206      5.46082750743548     15.47452044415717
  H   -8.05486025191045      6.45326045058853     15.11492918428099
  H   -7.38448815959869      4.87602113381366     14.60907579962406
  H   -8.62260501741709      4.96166886480404     15.89446710270020
  C   -3.13934784879783      2.83490440453975     18.31123136098151
  C   -3.98634562790192      1.85507938177516     18.83208527617106
  C   -4.74258135465256      2.12282943752246     19.97865385228340
  H   -5.23705813038239      3.58312488092471     21.49805546900971
  H   -2.58315228142343      2.64534290355596     17.38700245166299
  H   -4.07206065018267      0.89177512455337     18.32102115957475
  C   1.26413462174529      3.49131447452364     20.15260271330911
  C   2.32872392418946      4.34162919104624     19.84049832186166
  C   2.10099525137016      5.48233980582748     19.06226143674893
  H   0.64223196326019      6.66081403388057     17.98773248783414
  H   2.92933388890935      6.15172543614142     18.81207716277689
  H   -0.85445787606301      3.10982366160804     19.95122732256428
  H   1.43511641934121      2.60042262717614     20.76435857765868
  H   -0.78417591968772      4.78913759161253     10.35729219099837
  H   -2.33931178497614      5.41033814018718      9.82392555026826
  H   -3.53260562853189      3.46154878716613     10.48998150652644
  H   -1.99944147911157      2.78417875388812      9.90673019839047
  C   -3.99004387706004      3.09943122875886     13.77734823045965
  O   -5.04459970575974      3.70409154073820     13.91616265604236
  C   -3.77901416815877      1.76964841239801     14.42783100525861
  C   -4.90196514240717      0.98557499131031     14.73901635708901
  C   -2.50495029090098      1.34856087186508     14.84581949616108
  C   -2.35661875829177      0.15416957145311     15.55449826788577
  C   -4.75049273851874     -0.21418515435167     15.43382766609595
  C   -3.47761226584688     -0.63246167742986     15.84252987918616
  H   -1.36412239777153     -0.16001744382866     15.89069786998937
  H   -3.36014532881059     -1.57040225903461     16.39387494472759
  H   -1.63773569488568      1.98242271924424     14.64090469525531
  H   -5.62779457268608     -0.82541843417088     15.66523842120993
  H   -5.88844388771599      1.34285933694119     14.43106763030963
  H   -2.99924792496920     10.43351625785654     20.59747613143839
  H   -5.42213330357297      1.36353242175381     20.37694523485567
  H   3.33633350240120      4.11609978848215     20.20178112298294
