# Supplementary material for: Origins of Enhanced Enantioselectivity in the Pd-Catalyzed Decarboxylative Allylic Alkylation of N-Benzoyl Lactams
Source: Catalysts. Author manuscript; Available in PMC 2023 Nov 21. (PMC10662798; doi:10.3390/catal13091258)
Supplement: supplementary material [file NIHMS1937657-supplement-supplementary_material.zip › Supporting Information Files/structures/TS6c.xyz]

86
Coordinates from ORCA-job TS4a_02_r2SCAN
  Pd  -3.69832080156004     10.55186071598571     20.41050760028303
  P   -4.89071075529272     10.36874938034677     22.25883069315855
  O   -3.07034712592484     10.96997823821134     18.35430491572570
  N   -5.70533925849133     10.69772810902492     19.45470335494595
  C   -6.12422779429926     11.73548250283314     22.30429967868552
  C   -6.39055366838076     12.40830962173308     23.50784028318548
  H   -5.86647285432514     12.10343085207231     24.41684076446185
  C   -7.31729363308388     13.45128748101623     23.57339554580201
  H   -7.50081205315282     13.95182168943565     24.52867498722343
  C   -8.01068406497835     13.83993983890803     22.42521947502796
  C   -7.76667673546705     13.18418825797953     21.22030116426812
  H   -8.29997911318840     13.47916784104020     20.31538093485505
  C   -6.82633100010925     12.14048379214201     21.13450158334598
  C   -4.12072428169465     10.43505056314429     23.91667973821011
  C   -4.36686374436913      9.49151616545503     24.92688074366963
  C   -3.19211461880302     11.46735705069690     24.14994257627546
  C   -5.93919986458030      8.86220755476169     22.32349276840684
  C   -8.05600586159954      7.71106877652359     22.63288840075196
  C   -7.30825938999098      8.89330957701019     22.63256921269716
  H   -7.79496876697700      9.84514021922418     22.86491203920008
  C   -0.88214189173622     10.92413609419752     17.53823866478801
  C   0.27124608534448     11.67036747075589     16.91502278459552
  C   0.33961209924119     13.11803494736417     17.37738184032903
  C   -1.04200165508351     13.74783739322562     17.31087442466649
  H   -1.41418808103276     13.72868548836223     16.26735462287715
  H   -0.98912925331783     14.79656533171044     17.62024476059012
  N   -1.98613171983997     13.03336764574371     18.17821288830008
  C   -2.03346448815594     11.59973821220095     18.00281862344497
  C   -1.09955621711889      9.52194264214029     17.03390071643355
  H   -0.13951733569643      8.98861427539621     16.93488383209761
  H   -1.74885500806382      8.95804493805861     17.71847763929449
  H   -1.58212351350588      9.52368087431172     16.03851338078037
  C   -1.81211307716511     10.38653022902519     21.30203573551517
  H   -1.99344398704661      9.79792242341153     22.21245152166640
  H   -1.52949747053761     11.42547808349333     21.54659966828324
  C   -0.95459756148684      9.75124632243108     20.34158363792915
  H   -1.03002310299583      8.66011353952410     20.23834789845601
  C   -0.07773974656865     10.43206688241020     19.50669064976395
  H   0.17996013418695     11.46543797960171     19.76669243869538
  H   0.70842200182089      9.86953952916897     18.99402691245655
  O   -7.52549108305393     11.87275119958476     18.86697788488662
  C   -6.62632033192562     11.52207668285992     19.81779132460398
  C   -5.93869240034985     10.32227969953879     18.05379535581757
  C   -7.08148789750906     11.26962280101645     17.63326894548384
  H   -6.74321669209085     12.07920605978533     16.96716736771027
  H   -7.94744444013022     10.76708933964919     17.17888340696702
  C   -6.22768426198147      8.80319008645916     17.90064289806711
  H   -5.01430937152121     10.54302996477508     17.49711996860666
  C   -7.43211691042959      8.38304986001600     18.74976735351690
  H   -7.64499807223321      7.31093923288081     18.61073685832359
  H   -7.23745854126827      8.54841055079081     19.82012511864153
  H   -8.34570068168866      8.93824699726594     18.47662175173382
  C   -4.98003557356998      8.02819076753955     18.34133711342867
  H   -5.14885937471310      6.94213194085468     18.25252272584640
  H   -4.11042068942451      8.30123952910813     17.72259554144621
  H   -4.72135328548156      8.25861572669680     19.38721039336147
  C   -6.49220481310855      8.51021624096132     16.41742333103040
  H   -7.40834757168916      8.99964959156794     16.04734486721750
  H   -5.64774610323315      8.84431347593877     15.79147524041660
  H   -6.61689887281899      7.42639200359808     16.26170472317185
  C   -5.32952103549911      7.63058376860097     22.02656967497901
  C   -6.07547303459780      6.45049862842449     22.04291240605150
  C   -7.44271432751541      6.48969115533550     22.33963992705795
  H   -9.12505213133355      7.74681292676224     22.86310839311040
  H   -4.26563046897423      7.61088337306086     21.76614795430744
  H   -5.59073357735596      5.49820763276101     21.80834647334201
  C   -3.70244929555477      9.58703633390352     26.15398014374806
  C   -2.79333230422697     10.62353403912694     26.38478865394724
  C   -2.54200997338634     11.56588816705836     25.38067418775562
  H   -2.98982547409365     12.19544296227236     23.35697938700174
  H   -1.82669422413265     12.37538605643190     25.55344061688260
  H   -5.08318989136432      8.68262165967620     24.75649101956114
  H   -3.90146881616292      8.84776183204681     26.93565438349853
  H   1.22119155456974     11.14747037156857     17.13329253728435
  H   0.16910085761625     11.64121745080428     15.81006617313151
  H   0.70728354299872     13.17825361301242     18.41602893262147
  H   1.03780085310262     13.70028244853418     16.75315623941139
  C   -2.88248385685637     13.72040658986128     18.98436891955468
  O   -3.64118769310133     13.17836304787269     19.78101137068823
  C   -2.91247615878867     15.23724430660525     18.85501349954097
  H   -8.03106628651731      5.56733647083183     22.33734377123566
  H   -8.74112311749607     14.65264222826917     22.46516126641117
  H   -2.27550705667906     10.69495611680646     27.34582471986274
  H   -3.76599362636241     15.58781792098681     19.44731573926719
  H   -1.99852133643996     15.70166917329119     19.25930915094660
  H   -3.02732697859996     15.57610144512685     17.81383318737625
