# Supplementary material for: Origins of Enhanced Enantioselectivity in the Pd-Catalyzed Decarboxylative Allylic Alkylation of N-Benzoyl Lactams
Source: Catalysts. Author manuscript; Available in PMC 2023 Nov 21. (PMC10662798; doi:10.3390/catal13091258)
Supplement: supplementary material [file NIHMS1937657-supplement-supplementary_material.zip › Supporting Information Files/structures/TS7c_viii.xyz]

86
Coordinates from ORCA-job TS4b_08_r2SCAN
  Pd  -1.99872279136512      5.43367068463407     16.31155403515506
  P   -1.94066310174748      5.75289038576585     18.49606714150971
  O   -2.55709900131779      5.78607625313902     14.16238609945187
  N   -4.10005130388355      6.21756321859289     16.52890838944015
  C   -2.61360650262897      7.40780041150663     18.93636868498496
  C   -2.00031499485661      8.17407626097723     19.94166628294969
  H   -1.12181932450484      7.77578808211270     20.45521257326910
  C   -2.49639663834952      9.42621420027802     20.31146245865853
  H   -1.99592923535557      9.99405505137140     21.10126664902175
  C   -3.63356979608284      9.93790366660418     19.68262171943942
  C   -4.26004807169079      9.19510442654757     18.68357690771813
  H   -5.14760528623692      9.58415248741577     18.18212606407105
  C   -3.76538710804936      7.93782738728087     18.28828959944336
  C   -0.35924507912323      5.66814208556917     19.41349825790464
  C   -0.16450542968553      4.85975647870202     20.54486979311279
  C   0.72115665828102      6.41848191592137     18.91160858229062
  C   -3.04223935209599      4.60692359092609     19.41671158180229
  C   -4.77668738802290      4.12020091190846     21.04639425321553
  C   -3.93918736253804      5.03948908705592     20.40634317440607
  H   -3.99254188709396      6.09940972832967     20.67139900580283
  C   -0.65484493881163      6.43993871209818     12.95322988375557
  C   -0.02330725415653      6.67358274338105     11.59742954290546
  C   -0.78710264111828      5.99912487961491     10.45935286297084
  C   -1.41757981119828      4.69225190726875     10.92492990435242
  H   -0.64391370320203      3.98053079986320     11.26203413319645
  H   -1.94935132844048      4.22041720351134     10.09117148680001
  N   -2.36793619463267      4.96160272694967     12.00710156787052
  C   -1.92290361103145      5.80964733453118     13.07939941039889
  C   -0.33118905312410      7.47625237131549     13.99783097430183
  H   -0.56706713675333      7.11661172578163     15.01445823570242
  H   0.73620017583641      7.75051817054350     13.95764105678613
  H   -0.92084588945844      8.39681217236007     13.83532138168466
  C   -0.13353343809445      4.51178430380610     16.15197137915964
  H   -0.20655393173188      3.70427764211811     16.89808983564694
  H   0.64543902393553      5.24031244129235     16.42841351622275
  C   -0.11426482724843      4.08732824332344     14.78621879635084
  H   -0.68433922887733      3.18472713055979     14.52588151717136
  C   0.49017417944588      4.80442823818267     13.75059815171915
  H   1.27991121903876      5.51829570222185     14.01304878681096
  H   0.65229412383390      4.29367641585859     12.79755911434215
  O   -5.68350352351595      7.76933776775653     16.87565641603117
  C   -4.48098607847171      7.24382654942995     17.20659424850855
  C   -5.17304747425718      5.85161161351458     15.59086558299276
  C   -6.13994239341542      7.04558954012846     15.70661567923010
  H   -6.07586543673399      7.72798622870078     14.84425151526287
  H   -7.19107365970981      6.77408897484307     15.87666476112040
  C   -5.78027742838850      4.45934431951576     15.92732507324599
  H   -4.73883982491257      5.78697840068029     14.58137123518738
  C   -6.32283046839142      4.41801506229766     17.36002652344930
  H   -6.76814912158436      3.43268259998964     17.57346762885018
  H   -5.52192002672391      4.58691233063116     18.09597321370164
  H   -7.10781270948788      5.17552590973560     17.52615244349150
  C   -4.68484314471729      3.40054299345838     15.75000966748005
  H   -5.08340748300050      2.39362961794667     15.95884593692073
  H   -4.29140657982206      3.42142323456536     14.72153955911067
  H   -3.83960306200026      3.58533155293494     16.43421834826204
  C   -6.90403726436156      4.17284599191680     14.92095388075016
  H   -7.75172296400460      4.86931441926333     15.03249340226478
  H   -6.52733124312293      4.24635071695911     13.88841217785815
  H   -7.29900638797252      3.15569296369374     15.07892608106432
  C   -2.98876788139028      3.24087149984498     19.08794567478919
  C   -3.81558660250599      2.32400452689830     19.73948364379575
  C   -4.71672869642947      2.76346945783893     20.71583423778777
  H   -5.48155589986445      4.46898237156499     21.80696199421490
  H   -2.30317807906694      2.90406537512879     18.30323783472054
  H   -3.76727357411534      1.26421755857495     19.47262386175790
  C   1.08800078646827      4.80938248334366     21.16574565070009
  C   2.15196810473287      5.56817434327124     20.67046544605234
  C   1.96441962815467      6.37714816482525     19.54338407213984
  H   0.57573644869817      7.04046182356525     18.02147072397863
  H   2.79459156430899      6.96989913643863     19.14808492348918
  H   -0.99481224133137      4.27096756219787     20.94507631271207
  H   1.22958123763454      4.17523281509462     22.04600825650247
  H   1.02761908148087      6.32209232013313     11.61825381265787
  H   0.04093304886195      7.76065598110501     11.40613659898263
  H   -1.59888189320261      6.65693334798177     10.10298157317697
  H   -0.12727919646073      5.80534944021110      9.59751320773180
  C   -3.69586977196624      4.56541878228540     11.89916881445318
  O   -4.60991381329930      5.09041239901342     12.51894251010341
  C   -3.99279881139539      3.41330316178176     10.95214838071746
  H   3.12986085762983      5.52668382065314     21.15902268117929
  H   -4.03427288985405     10.91452607829525     19.96753939260774
  H   -5.37629177794162      2.04771710203546     21.21524244119328
  H   -4.11683201354223      3.77512491539671      9.91821591028641
  H   -4.95113489072411      2.98086597683901     11.26604313380335
  H   -3.21655918814839      2.63438158849807     10.95203274388405
