# Supplementary material for: Origins of Enhanced Enantioselectivity in the Pd-Catalyzed Decarboxylative Allylic Alkylation of N-Benzoyl Lactams
Source: Catalysts. Author manuscript; Available in PMC 2023 Nov 21. (PMC10662798; doi:10.3390/catal13091258)
Supplement: supplementary material [file NIHMS1937657-supplement-supplementary_material.zip › Supporting Information Files/structures/TS7b_viii.xyz]

102
Coordinates from ORCA-job TS2b_08
  Pd  -1.94333720431155      5.54630192100129     16.31215134063534
  P   -1.93110631871835      5.80535224016127     18.49866409896439
  O   -2.43787571107454      5.92499078605149     14.20207856444139
  N   -4.07274887938278      6.25214097250131     16.53505381917065
  C   -2.63772147724677      7.43263045497762     18.97136357101867
  C   -2.04204038560229      8.19950479836546     19.98939744964778
  H   -1.15694087729779      7.81656043786875     20.50238125210824
  C   -2.56427450947338      9.43033584558956     20.37679324382676
  H   -2.08648004296670     10.00250507221940     21.17678842877160
  C   -3.71656211601658      9.92007959227663     19.74814706933754
  C   -4.32593550851817      9.18392283356020     18.73492265786947
  H   -5.21989489859842      9.56492687783334     18.24054488911438
  C   -3.79787960492148      7.94622345319011     18.32510542069852
  C   -0.37394409514313      5.70421759574146     19.45526348480264
  C   -0.19978405750383      4.86417133316937     20.56833673237411
  C   0.71452679782733      6.46610765193394     18.99292618621957
  C   -3.04275984817116      4.61446757560382     19.35009113078048
  C   -4.86147520810964      4.06056713762300     20.86334954508447
  C   -3.99661542836501      5.00411747358979     20.30166890075861
  H   -4.07958658015522      6.05237084792922     20.60129234329310
  C   -0.56112918725834      6.43455342372192     12.87644465789809
  C   0.01530397230113      6.53211086590689     11.48107408600164
  C   -0.82479798220646      5.80039852471456     10.43386227626994
  C   -1.45277390242225      4.54128800578594     11.02081093968487
  H   -0.67471615173526      3.83424567375490     11.35616659985813
  H   -2.05918685041739      4.02420819760315     10.26522304725666
  N   -2.32596728159308      4.91367599533466     12.14006702674343
  C   -1.82519893384091      5.84006269653147     13.10385026697546
  C   -0.14944641233613      7.51568254326279     13.83779071125971
  H   -0.36375401651548      7.23286743721067     14.88163173923737
  H   0.92569884329223      7.74020440073548     13.74130298910015
  H   -0.70464429590215      8.44965031937938     13.63523383594443
  C   -0.05388458295314      4.64588452094594     16.17171467912464
  H   -0.10788462756440      3.88502784495999     16.96622708975159
  H   0.71345044739416      5.40437832535514     16.39555794110820
  C   -0.02662277636859      4.13202987942121     14.83749916076076
  H   -0.59976126507047      3.21593682763279     14.63650526986802
  C   0.58729270891862      4.77116093384749     13.76389766450420
  H   1.37177627286189      5.50611794472969     13.97306621536988
  H   0.71914582406710      4.21730216618301     12.83138072698984
  O   -5.68813148812075      7.77129939637706     16.88048970616600
  C   -4.48718038301929      7.25960438778203     17.22206661188499
  C   -5.11401785240579      5.89511647969365     15.55732810749910
  C   -6.12032316617206      7.05545638862663     15.69492779772161
  H   -6.07845623650479      7.75721935169594     14.84778119757647
  H   -7.16155459113053      6.74613474239934     15.85997589353908
  C   -5.68831920353002      4.47187826299233     15.81146485466154
  H   -4.65297971510155      5.89551100678665     14.55831365480746
  C   -6.27082063807437      4.35246896884953     17.22397635086673
  H   -6.68836977212384      3.34557711322589     17.38587638763904
  H   -5.49667348667514      4.51898518429663     17.98832505592253
  H   -7.08507791594473      5.07610504439207     17.39832777604472
  C   -4.56135115309733      3.44842285807313     15.62319729609968
  H   -4.93971439326591      2.42541363497746     15.78402416528148
  H   -4.14254455326410      3.50788120430766     14.60649089748803
  H   -3.73598338069107      3.62837653040785     16.33234312694331
  C   -6.77400347333240      4.20046245161199     14.75992836174044
  H   -7.64225112844683      4.87031842018933     14.87462044347936
  H   -6.37078111959139      4.32817648092553     13.74265823715877
  H   -7.14535187685606      3.16779591048693     14.86121433570290
  C   -2.95016507974407      3.25932946826207     18.98325001938316
  C   -3.79899689036832      2.31351476957647     19.55164110133201
  C   -4.76282262748443      2.71873579850583     20.48588977245805
  H   -5.61303744938255      4.36890597830761     21.59353596383667
  H   -2.21832350152479      2.95310810944527     18.22902937803222
  H   -3.72734542888487      1.26210524631176     19.26034887915816
  C   1.03629400887276      4.79574816015966     21.21084187813790
  C   2.10743896293872      5.57204056681819     20.75064561458244
  C   1.94740333025561      6.41143771901293     19.64208287241963
  H   0.58845727464410      7.11029889357495     18.11639386805894
  H   2.78710781672648      7.01164016425791     19.28502862862691
  H   -1.03461713397051      4.26460197146665     20.94088885401674
  H   1.16808978328650      4.14408903378213     22.07912423013298
  H   1.05373079015590      6.14573265875785     11.48376923404848
  H   0.10757337163192      7.59805716713068     11.20220914509641
  H   -1.64110626735349      6.45262689130104     10.07846510130508
  H   -0.21670315265645      5.53539241081690      9.55352811668978
  C   -3.69793518315325      4.67177434988956     12.06178834380781
  O   -4.54424475320734      5.46817359068909     12.44707383797434
  C   -4.11145559225365      3.33754766280834     11.52020232626581
  C   -3.35542028557776      2.17707034459111     11.75721694004329
  C   -5.35051159386938      3.23370300918375     10.86813255390428
  C   -5.81357166319272      1.99166202403105     10.43368166949486
  C   -5.05421939995115      0.83919295635937     10.66816727005098
  C   -3.82925398759444      0.93257614440923     11.33740278662753
  H   -2.40664420449457      2.25424229454535     12.29640176427287
  H   -5.93885594928656      4.14281647798793     10.71599618337568
  H   -6.77403331908539      1.91792788356653      9.91542135436879
  H   -3.24414477955123      0.03051599324871     11.53861669398321
  H   -5.42231207708072     -0.13579552998857     10.33539014084971
  C   3.43061554901293      5.46180642655926     21.45655560128150
  C   -4.27586403479968     11.24227406950002     20.19344979101175
  C   -5.71449305138673      1.69041106696549     21.03141799589531
  F   4.32746634903560      6.35839453582719     21.01116207169096
  F   3.30009286173591      5.65032801263142     22.78734065586691
  F   3.97774852724895      4.23663960000943     21.29609278425585
  F   -5.06704006638858      0.57962505701426     21.44134403900664
  F   -6.60096998391917      1.29251512941352     20.09091934556349
  F   -6.42541467343483      2.14952993771497     22.07550028923933
  F   -4.62091079126400     11.21579833841885     21.50064891555678
  F   -5.36687905648888     11.60309656347289     19.49987928548711
  F   -3.36725496974895     12.23320380736043     20.06039739195820
