# Supplementary material for: Origins of Enhanced Enantioselectivity in the Pd-Catalyzed Decarboxylative Allylic Alkylation of N-Benzoyl Lactams
Source: Catalysts. Author manuscript; Available in PMC 2023 Nov 21. (PMC10662798; doi:10.3390/catal13091258)
Supplement: supplementary material [file NIHMS1937657-supplement-supplementary_material.zip › Supporting Information Files/structures/TS1_iv.xyz]

82
Coordinates from ORCA-job TS6a_04_r2SCAN
  Pd  -3.99352867969864     11.20335718661766     20.94980167219639
  P   -5.20322517219536     10.27839576436772     22.55233874784888
  O   -3.29151213055920     11.64941851346315     18.89122216916767
  N   -6.07507173737086     11.22709100172501     19.89200729142666
  C   -6.78584071676503     11.16455155699165     22.87639973669970
  C   -7.28780597427633     11.24124656670181     24.18666460761832
  H   -6.73826288249461     10.75539226289899     24.99639514479186
  C   -8.47587882286054     11.91359646792618     24.47998886256544
  H   -8.83789327613555     11.94702189743083     25.51171710009243
  C   -9.19629888472514     12.53062850031307     23.45480779108258
  H   -10.12729810624635     13.06178688520745     23.67084949357600
  C   -8.72421890752264     12.46274957652008     22.14638311258649
  H   -9.28170384767465     12.93556517467564     21.33680654244994
  C   -7.52762999343578     11.78731342309342     21.83255406745734
  C   -4.50920625828563     10.02862260506210     24.22779897970710
  C   -4.31750825296487      8.76100402601802     24.80185101335137
  C   -4.07101315107455     11.16889128693479     24.93004472472166
  C   -5.76628446526134      8.60183210817928     22.05237992995561
  C   -7.47144838309782      6.90619964327856     21.70243609054321
  C   -7.10216941189983      8.18072343501173     22.14555139394334
  H   -7.86071914992548      8.85242078347405     22.55788272085328
  C   -1.16969653302925     10.67197123132350     18.59030229707660
  C   0.04651060104550     10.56676320454765     17.68215962596370
  C   0.05616076055422     11.58540611706596     16.54119121832651
  C   -0.34462378863366     12.96783272837339     17.04567063586556
  H   -0.25766239101228     13.72173490278930     16.24515353723946
  H   0.35807719934028     13.28242214982483     17.83804344523678
  C   -1.77402815447479     12.93417813151801     17.58813872186974
  H   -2.50481362332690     13.05063824426299     16.76574648705074
  H   -1.97232397072928     13.78010921583149     18.27296962931855
  C   -2.14850898614899     11.67108921397065     18.33852735450850
  C   -1.63034479995758      9.36827437957699     19.18997566237839
  H   -0.78091310377138      8.80385302882766     19.60975743471064
  H   -2.37724973932926      9.53597281525937     19.98628805057230
  H   -2.10665652332673      8.73106170533565     18.42368043165784
  C   -2.23463571636812     11.52073057411064     22.05894310240826
  H   -1.87993199666735     10.52811767724922     22.38322919947998
  H   -2.62425960391283     12.11211982661962     22.89938497124600
  C   -1.39917362036423     12.22079068461281     21.14518689735618
  H   -1.60535438077201     13.29021440080421     21.00044851502308
  C   -0.43907639744653     11.62453812802934     20.31307198913410
  H   0.27177426791274     12.28554017172599     19.80718826716688
  H   -0.00486142166501     10.67137102522575     20.63801769492859
  O   -8.00440095845467     12.33673779290890     19.56132145048404
  C   -7.12867916133772     11.75407699197781     20.41918486780307
  C   -6.20843371395364     11.32431851093853     18.42911429400381
  C   -7.37158939960744     12.31790012154532     18.26413645492167
  H   -7.02748424972765     13.34205384535350     18.04391749110582
  H   -8.13147627581365     12.02512573792371     17.52661610788652
  C   -6.43158575841371      9.92332317294210     17.78802536788002
  H   -5.26663333338897     11.72973701955017     18.02903415714005
  C   -7.68313237807333      9.24634571106813     18.35853108326539
  H   -7.83837520833821      8.26649119585651     17.87899467709276
  H   -7.57741835948694      9.07130482187767     19.44067788771871
  H   -8.59470903573697      9.84434098702783     18.19041672905078
  C   -5.20029051437208      9.05635412624517     18.07086108929817
  H   -5.33022887283934      8.05179822042067     17.63511723052877
  H   -4.29515599298479      9.51428018137448     17.64435746266923
  H   -5.03748812869314      8.94733353875513     19.15280151692276
  C   -6.56985363875603     10.10406455521582     16.27022030000171
  H   -7.47061085115952     10.67527169794611     15.99132090070056
  H   -5.69115927608943     10.62368657147258     15.85273203157555
  H   -6.64307318309167      9.12088058360864     15.77784631096484
  C   -4.80695446000195      7.72227323193970     21.51817390490492
  C   -5.17517041996667      6.44385897475854     21.09594143927034
  C   -6.51122453911433      6.03542912701646     21.18007506999263
  H   -8.51792741600784      6.59344432043658     21.76775790941483
  H   -6.80364749446475      5.03982950276363     20.83363109006451
  H   -3.76914040192636      8.05835409668663     21.41832179140788
  H   -4.41872196036077      5.77071781292421     20.68185843775887
  C   -3.70391369871801      8.63869103105931     26.05261376302832
  C   -3.28049244274923      9.77578081800039     26.74647476573441
  C   -3.47060147942484     11.04276509778943     26.18324466880310
  H   -4.22065849222730     12.16281375751593     24.49519672174234
  H   -2.80192718147573      9.67623407097354     27.72507127809414
  H   -3.14224039001547     11.93784705536150     26.71976570694116
  H   -4.65529441959925      7.86523086163067     24.27333789365984
  H   -3.56302315276923      7.64550718133125     26.48947264350130
  H   0.97433083302784     10.66578422336026     18.28114208346868
  H   0.08428791089230      9.54465326534746     17.26263541488652
  H   -0.66133885024259     11.26848681121441     15.76103952924743
  H   1.05029647201816     11.61061515310153     16.06334211590449
