# Supplementary material for: Origins of Enhanced Enantioselectivity in the Pd-Catalyzed Decarboxylative Allylic Alkylation of N-Benzoyl Lactams
Source: Catalysts. Author manuscript; Available in PMC 2023 Nov 21. (PMC10662798; doi:10.3390/catal13091258)
Supplement: supplementary material [file NIHMS1937657-supplement-supplementary_material.zip › Supporting Information Files/structures/TS3_ii.xyz]

81
Coordinates from ORCA-job TS7a_02_r2SCAN
  Pd  -3.82035319102088     10.40333987104426     20.73669201484544
  P   -5.10025099431494     10.12810007867992     22.52113230527062
  O   -3.03160290417307     11.00665845391586     18.82819251169008
  N   -5.79089506784236     10.73645283320431     19.73190876287697
  C   -6.34882080373440     11.46820359660527     22.64694680601325
  C   -6.65646191887329     12.03244460158417     23.89697380769542
  H   -6.14242455208561     11.66457872214964     24.78848936089236
  C   -7.61506885314988     13.03845261312414     24.02934616755995
  H   -7.83392649349777     13.44940120110087     25.01921610331323
  C   -8.29952583432022     13.50303205114527     22.90196724403188
  H   -9.05788972880077     14.28506815866654     22.99558446703728
  C   -8.00716842521608     12.96616309623694     21.65082398623268
  H   -8.52703692183339     13.32684553939517     20.76180326063724
  C   -7.03269565977944     11.96008411275610     21.49583125200197
  C   -4.40146158873174     10.01893914071027     24.20915795528947
  C   -4.79867300818708      9.05687903263853     25.15191401221028
  C   -3.38994494984421     10.93678322872275     24.54614294288520
  C   -6.13272741909441      8.61428104776954     22.38366197901991
  C   -8.25196675028592      7.42734691137801     22.42827274727886
  C   -7.52253629267369      8.61134611428830     22.58054088256707
  H   -8.03953566550314      9.53815452241471     22.84607767806138
  C   -0.85253916035409     10.92582090161885     17.93447308811053
  C   0.38286680587290     11.71447823320841     17.55619175181282
  C   0.26385085419135     13.20536771740730     17.88379119390262
  C   -0.36599422426221     13.41412096705273     19.25676550590172
  H   -0.50080966144486     14.48922350980480     19.46164192790557
  H   0.31357998235651     13.02041049039232     20.04248771581721
  N   -1.65947124604626     12.76757614055419     19.28016176014171
  C   -1.89264128344808     11.55699702491369     18.65154968482706
  C   -1.18225787386006      9.71632320600561     17.11210449343938
  H   -0.27684086419110      9.11644625522702     16.91671488486869
  H   -1.91691307203104      9.08229504409428     17.62968770870582
  H   -1.60765615419249      9.98904202587013     16.12655822515514
  C   -1.97248512792710      9.93561804254420     21.61242988925067
  H   -2.25687239319818      9.29885635302448     22.46365584978344
  H   -1.52708797049893     10.88311413285025     21.96468974168732
  C   -1.20126857214822      9.26973126408316     20.59387502669613
  H   -1.47196596742853      8.23244502487321     20.35189668077860
  C   -0.19576367073822      9.87405574623691     19.85921474255721
  H   0.24095791279958     10.80462715751774     20.23616271301796
  H   0.45889977545301      9.26777119043309     19.22655602677485
  O   -7.60408733103727     11.93950402862086     19.17506356329482
  C   -6.75654141571072     11.49305530135716     20.13428306277421
  C   -5.94093569391525     10.51690159561791     18.28631996884232
  C   -7.05749797280189     11.51151330314075     17.90814608652599
  H   -6.67510750429499     12.40497532520174     17.38894234517642
  H   -7.87953389835598     11.07782459345782     17.32150572731986
  C   -6.22849923425108      9.02498093974133     17.95485470185050
  H   -4.98399310504104     10.78551741556987     17.81096395833516
  C   -7.50175244550708      8.53841727165342     18.65560034267682
  H   -7.70045123815622      7.48516117788503     18.40005923277314
  H   -7.39833117075094      8.60058497780773     19.74989403306009
  H   -8.38991297561860      9.12186844200254     18.35899738777841
  C   -5.03113032050473      8.18307845978394     18.41101201717121
  H   -5.18556354384718      7.12267648867219     18.15147021775190
  H   -4.10103735824463      8.53298053017946     17.93659061623842
  H   -4.88972801676291      8.25512633899650     19.50091845504285
  C   -6.37148767071679      8.89349142624353     16.43235880030633
  H   -7.23876432756803      9.45017318366080     16.04032666300385
  H   -5.46745618215606      9.25971556709979     15.91778169293152
  H   -6.51094458611924      7.83621923687853     16.15487214055901
  C   -5.48422135933214      7.41343318121026     22.04432778770890
  C   -6.21348098194990      6.23104416940807     21.90667323616572
  C   -7.60078492800673      6.23719145558441     22.09211860288525
  H   -9.33639921312669      7.43755434107694     22.57307326865699
  H   -8.17429533820077      5.31353896660880     21.97079441430983
  H   -4.40194519603892      7.41732396819288     21.87422672296215
  H   -5.69836455331631      5.30346983192308     21.64018926347813
  C   -4.20149377270807      9.02473849852870     26.41588069082530
  C   -3.20833334861472      9.95060356903327     26.74988034564785
  C   -2.80484664382335     10.90866777674971     25.81316149895203
  H   -3.06536473046792     11.67183015026698     23.80190719073499
  H   -2.74235323195654      9.92135322561341     27.73922764059846
  H   -2.02143252529988     11.62895415417483     26.06645421908159
  H   -5.57924132225713      8.33358491491679     24.89848091828260
  H   -4.51721219835129      8.27235188331273     27.14475327508216
  H   1.27596005105282     11.28906204745021     18.05961904256362
  H   0.57999063063539     11.59435312575291     16.47422609328824
  H   -0.37763396716718     13.69935639308435     17.13313997510969
  H   1.25039453869299     13.69546451919873     17.84530020693596
  H   -2.34329698434404     13.01562286909778     19.98861973477020
