# Supplementary material for: Origins of Enhanced Enantioselectivity in the Pd-Catalyzed Decarboxylative Allylic Alkylation of N-Benzoyl Lactams
Source: Catalysts. Author manuscript; Available in PMC 2023 Nov 21. (PMC10662798; doi:10.3390/catal13091258)
Supplement: supplementary material [file NIHMS1937657-supplement-supplementary_material.zip › Supporting Information Files/structures/TS5b.xyz]

102
Coordinates from ORCA-job TS2a_06_try2
  Pd  -3.48544437001497     10.18378036323764     20.79209366077033
  P   -4.64209066839175      9.95237372808301     22.66196304753064
  O   -2.76446385880952     10.72654697997435     18.80245129522418
  N   -5.46654158371424     10.82206360148630     19.99208390435678
  C   -5.64041170365529     11.45594761718469     22.98440625716613
  C   -5.76702584622776     11.96116104063163     24.29060966325750
  H   -5.29545674619709     11.43002399360858     25.12046041491509
  C   -6.48341012714635     13.12464920349969     24.55615032748232
  H   -6.56315129270766     13.49987480509335     25.58005729703341
  C   -7.09780107636746     13.81039677661723     23.50112522100415
  C   -7.00753851105901     13.32104032737432     22.20115642868789
  H   -7.48348524580452     13.85405658353448     21.37802602372052
  C   -6.28417059948463     12.14876455397149     21.92081809408327
  C   -3.82981648105400      9.60816374405828     24.26346208268823
  C   -4.14048877750889      8.50444281679635     25.07213865055333
  C   -2.77594709944098     10.46328637150310     24.64494469354299
  C   -5.90090863221256      8.62453534884726     22.50887960597408
  C   -8.17881294881471      7.78821647239545     22.62435812937341
  C   -7.25258625685785      8.81457637852176     22.83032698119646
  H   -7.59313655128057      9.77294909371211     23.23183488360444
  C   -0.56420903107971     11.22650027884733     18.15332861765925
  C   0.47622880735648     12.30069921240161     17.90684713707156
  C   0.07815875850713     13.67509761424580     18.44953164341620
  C   -0.72634121079828     13.54228634410950     19.73828871034199
  H   -1.01999871879295     14.52974021631123     20.11996667505111
  H   -0.12859102588080     13.04959335683723     20.52523927379643
  N   -1.94203982079875     12.77326399681077     19.45919477165398
  C   -1.81450899527641     11.55903336903596     18.72602648698610
  C   -0.55168219096694     10.06456930015706     17.19510312829999
  H   0.47516129825608      9.69700185086687     17.03291978576879
  H   -1.17497119807542      9.23972225707385     17.56671475889231
  H   -0.95142423784978     10.37080066504472     16.21144594585986
  C   -1.61418130902093      9.57818211290330     21.54215697002482
  H   -1.89176748943155      8.71255307177244     22.16339812977869
  H   -1.27233525619760     10.42099404473785     22.16750953697819
  C   -0.74774667144796      9.26967112956364     20.44329395227972
  H   -0.85912443406370      8.28567748759163     19.96926016143104
  C   0.16806688233331     10.16492170479059     19.89713071360201
  H   0.43746703040407     11.04482307851999     20.49198205580945
  H   0.97404239176711      9.78011894225576     19.26578525262029
  O   -7.06654957127320     12.36389057972886     19.68347360059418
  C   -6.22798818839921     11.72217348298929     20.51521010502879
  C   -5.76585493494737     10.74131750369318     18.55319990351403
  C   -6.79815675406732     11.87019472729182     18.34764933172907
  H   -6.39567759987258     12.70761317404506     17.76261124995820
  H   -7.75855893300460     11.53866738771272     17.92678678813504
  C   -6.22387601556644      9.31845030147542     18.13304921191085
  H   -4.83138757066770     10.97264839697408     18.01891199432033
  C   -7.45947210367512      8.87629224965115     18.92485151359362
  H   -7.78211838441089      7.87092764526843     18.60972837696949
  H   -7.24057082295807      8.83523567160898     20.00257007644860
  H   -8.31450994214966      9.55696306378619     18.77606339703784
  C   -5.06986269362442      8.33891971036945     18.38094756044227
  H   -5.35327750894910      7.32151128139365     18.06464083329257
  H   -4.16628987497289      8.64430010252851     17.83031168430007
  H   -4.80443050603826      8.30510604670087     19.45061075909921
  C   -6.53477779750638      9.34493290480347     16.63025404094224
  H   -7.38205777569690     10.00801025060526     16.38984822477283
  H   -5.65958963571244      9.68490123054512     16.05222993892501
  H   -6.80071937323435      8.33501110212161     16.27871659940341
  C   -5.48204608687574      7.38312602215011     21.99545453291517
  C   -6.39854708832380      6.35279212736090     21.80368178055590
  C   -7.75085150722892      6.56127047452862     22.11021380407171
  H   -4.43066237284076      7.23738517231337     21.72678810241968
  H   -6.07075220845081      5.39087053832137     21.40026265004908
  C   -3.42313659776739      8.26385380720646     26.24756403834995
  C   -2.39275132292860      9.13016725469127     26.62276255942559
  C   -2.06929152936567     10.23509645496915     25.82089846273393
  H   -2.52117094999289     11.31799857754896     24.01051848973320
  H   -1.25783895803502     10.90590002862023     26.11673900089174
  H   -4.95282079465919      7.82853405567156     24.79190899589223
  H   -3.67118999120584      7.40631128355375     26.87685303272198
  H   1.43707460214065     11.97800346449163     18.35335309623392
  H   0.67495039066977     12.37459168636507     16.82199437710091
  H   0.96843939063164     14.29982429206724     18.62882499942224
  H   -0.54817800075117     14.20781266742544     17.71341547338752
  C   -3.20061300109087     13.36735265581307     19.58274571790603
  O   -4.09748670719327     13.20874044204041     18.76427553601437
  C   -3.42993790356018     14.17131204630857     20.82163450794550
  C   -4.32517936160077     15.25188612728196     20.78033947672995
  C   -4.62813855659054     15.95590546752801     21.94606027520971
  C   -4.06023950116378     15.56891270962520     23.16648261162298
  C   -3.18590398815204     14.47810067938860     23.21742968368284
  C   -2.86429308255700     13.78467309791655     22.04859527594086
  H   -2.19766733961319     12.91665074964035     22.07345078756311
  H   -2.75916209132527     14.16481864341139     24.17527804626344
  H   -4.31220281587703     16.11288531514090     24.08112252694986
  H   -4.77812423462288     15.52065039890354     19.82184057692733
  H   -5.31889114624465     16.80357551735220     21.91061641436085
  C   -8.73098497119062      5.45638553223119     21.82879879294401
  C   -1.60437770319465      8.90550429676248     27.88278868774546
  C   -7.85047280364398     15.07548646194537     23.79778363717107
  F   -7.10455932397209     15.93404176692278     24.53136508306495
  F   -8.96859295835038     14.83506173810671     24.51888786669581
  F   -8.22670727312652     15.72734719474892     22.68558720523587
  F   -2.02089987530044      7.82661008429167     28.56663122357440
  F   -0.29027845903850      8.73372771774496     27.62277614883971
  F   -1.69218714171777      9.96662404240755     28.71612012975309
  F   -9.94234483561248      5.69479555963501     22.35999464806431
  F   -8.30231658054999      4.27346653872294     22.31685756794367
  F   -8.90704868292825      5.28146507510075     20.49948557517902
  H   -9.23359585226373      7.94269558643703     22.86234304085188
