# Supplementary material for: Origins of Enhanced Enantioselectivity in the Pd-Catalyzed Decarboxylative Allylic Alkylation of N-Benzoyl Lactams
Source: Catalysts. Author manuscript; Available in PMC 2023 Nov 21. (PMC10662798; doi:10.3390/catal13091258)
Supplement: supplementary material [file NIHMS1937657-supplement-supplementary_material.zip › Supporting Information Files/structures/TS5c.xyz]

86
Coordinates from ORCA-job TS4a_01_r2SCAN
  Pd  -3.61451776739015     10.60931795075773     20.49034202527140
  P   -4.83027385019370     10.37909871818343     22.32950666890580
  O   -3.04541925901807     11.40046079059190     18.54116216917787
  N   -5.61130886448864     10.73383237378387     19.51898165230990
  C   -6.07420808197370     11.73639309139621     22.36800761796798
  C   -6.35310014372634     12.39877826575922     23.57462936704475
  H   -5.83188953349208     12.09246994212775     24.48482071261504
  C   -7.28883242574744     13.43373129476108     23.64090340092239
  H   -7.48205187666937     13.92625725260481     24.59822889887706
  C   -7.97729527814607     13.82668044782140     22.49104476214840
  C   -7.71881614883554     13.18455128946144     21.28201020288559
  H   -8.24559353128199     13.48541649462564     20.37508832843213
  C   -6.77060196708929     12.14737531147550     21.19514031397128
  C   -4.07278127517869     10.43801337661161     23.99242466835749
  C   -4.36827309753636      9.51524977229539     25.00875517433976
  C   -3.12175790679425     11.44743387357186     24.23232246871227
  C   -5.86106720294421      8.86234770113098     22.36655445470052
  C   -7.97197697601226      7.68887708555241     22.62279495078266
  C   -7.23926182699491      8.88026806928737     22.63299530542036
  H   -7.74452045007502      9.82773284946675     22.84218199116919
  C   -1.05043711321464     10.91661879802919     17.42837709396316
  C   0.17615232484561     11.38722014578257     16.69729738610318
  C   0.63746894455669     12.74883604929123     17.19399511025008
  C   -0.53707459515499     13.70279844583972     17.27970895718119
  H   -0.96472432129484     13.87487245047629     16.27272338798018
  H   -0.23949702170189     14.68332648702774     17.66916729284404
  N   -1.59838238213870     13.19239091835164     18.16351169494509
  C   -1.94535857952116     11.80887140258552     18.04505779550539
  C   -1.57832676003727      9.55708841859720     17.07557245040310
  H   -0.75256513534711      8.86309869012362     16.84750712460019
  H   -2.16916852336292      9.13849740858344     17.90398546439779
  H   -2.23502645131165      9.59140726081686     16.18463929987286
  C   -1.73075399131267     10.41953210576948     21.35320814081823
  H   -1.89639527907042      9.86618515348173     22.28861213572848
  H   -1.36010638605589     11.43937092072935     21.55705391399550
  C   -0.97276048185984      9.70889542227849     20.35400171359414
  H   -1.13910636804301      8.62592760304508     20.27039289192317
  C   -0.08647146301997     10.30631925716259     19.48424815167840
  H   0.24103000088028     11.33133655795831     19.68179273826102
  H   0.57454828942162      9.69426625117358     18.86546803756485
  O   -7.40811568997969     11.92712527860013     18.90214552432519
  C   -6.54459956099298     11.55203995839368     19.87271967261448
  C   -5.82480548707459     10.36823920859557     18.10982727839841
  C   -6.89233336530069     11.38563325421638     17.66407263222020
  H   -6.46699325417613     12.22180695164530     17.08610300598040
  H   -7.73907706396884     10.95550032518234     17.11211875989137
  C   -6.21842460721025      8.87164447134024     17.95639190300166
  H   -4.87349168389789     10.53149921085740     17.57818755692789
  C   -7.48768514867706      8.54869767986489     18.75274375724393
  H   -7.76954781680903      7.49320484370097     18.61048863275502
  H   -7.33000879032453      8.70693080690994     19.83064667156577
  H   -8.34597881258048      9.16434431002144     18.43494682115898
  C   -5.05665115641404      8.00892710278302     18.46135885672603
  H   -5.31053995136715      6.93869335723064     18.38876374254053
  H   -4.14759360859352      8.18894133431572     17.86651653830022
  H   -4.82201613042035      8.23797864695485     19.51205663502287
  C   -6.43625118368505      8.58160853100652     16.46503980006677
  H   -7.29735792550315      9.13006823657820     16.04939176100460
  H   -5.54324133734112      8.84764481627560     15.87505502102473
  H   -6.63098148110295      7.50773648774209     16.31324762612721
  C   -5.22677260378505      7.63586404833312     22.10169537872160
  C   -5.95907034314924      6.44725177696034     22.10553829191064
  C   -7.33507476010439      6.47272978932042     22.35985931704998
  H   -9.04756079202213      7.71341072299687     22.82127754119264
  H   -4.15418687111995      7.62310862130603     21.87899802834746
  H   -5.45587940557075      5.49872146623782     21.89647050491545
  C   -3.72821055760436      9.60928539194129     26.24861665239453
  C   -2.79543250860470     10.62323812942886     26.48537202427943
  C   -2.49542653020258     11.54466716431390     25.47554412405796
  H   -2.87883641784676     12.15883556099984     23.43584019530928
  H   -1.76140541922580     12.33593872485494     25.65302134261611
  H   -5.10295779945548      8.72421392878738     24.83318023962125
  H   -3.96433172955506      8.88651655520838     27.03519002857294
  H   0.98430992913000     10.63772657886928     16.79340533800555
  H   -0.03976852000250     11.44128439743332     15.60887838701110
  H   1.10630303269480     12.65745545606339     18.18820127201625
  H   1.39873955411578     13.17895880387828     16.52264201297645
  C   -2.33288479970247     14.17748350662710     18.82925833187419
  O   -2.03584635849377     15.36026011250824     18.68145219682895
  C   -3.48406143476902     13.81145212308937     19.73223587666824
  H   -7.91146747585222      5.54303384764146     22.35000262155014
  H   -8.71302740493534     14.63423285126740     22.53243760151694
  H   -2.29665561550960     10.69322331031881     27.45641730127479
  H   -3.78898239905387     14.72963703028727     20.24998120310259
  H   -4.32450419691573     13.41377716376357     19.14615634132622
  H   -3.22994176070899     13.02128242697709     20.45913973433893
