# Supplementary material for: Origins of Enhanced Enantioselectivity in the Pd-Catalyzed Decarboxylative Allylic Alkylation of N-Benzoyl Lactams
Source: Catalysts. Author manuscript; Available in PMC 2023 Nov 21. (PMC10662798; doi:10.3390/catal13091258)
Supplement: supplementary material [file NIHMS1937657-supplement-supplementary_material.zip › Supporting Information Files/structures/TS4_iv.xyz]

81
Coordinates from ORCA-job TS7b_04_r2SCAN
  Pd  -2.32032449916796      5.01985240073773     16.28730039325480
  P   -2.12278558218395      5.48137524754045     18.43632843457323
  O   -2.92482122894161      5.10195093318176     14.18893759500561
  N   -4.20186885315918      6.27895490267280     16.50964827970713
  C   -2.39084276424151      7.26778764787835     18.77122522337742
  C   -1.58858274941180      7.93781476866260     19.71140471601458
  H   -0.80930903224571      7.38263475364039     20.23904110230616
  C   -1.77451457648649      9.29031625922893     20.00161902376158
  H   -1.13581168321353      9.77606468038996     20.74507737016857
  C   -2.78247619425544     10.01055848320460     19.35353762192682
  H   -2.94018881064449     11.06932350417151     19.57624529195501
  C   -3.58941838501793      9.37081234513804     18.41647084505177
  H   -4.37633400720464      9.92270911475994     17.90012461444405
  C   -3.41021114011461      8.00845606336661     18.10349659832648
  C   -0.58559562871533      5.09185193789100     19.34944835209891
  C   -0.55667218852645      4.31828764158355     20.52082805469799
  C   0.62640969611040      5.55288327100363     18.80107710506567
  C   -3.44038184188675      4.67584073770437     19.43316820511049
  C   -5.21424287727333      4.70265281603771     21.09320348656779
  C   -4.20323061077075      5.36501620098348     20.38916453106229
  H   -4.01391780955813      6.42560774713450     20.57869352601200
  C   -1.06994957794936      5.39509746071779     12.74150782563171
  C   -0.55698302224337      5.28459457344834     11.32158385761186
  C   -1.56938691115605      4.64983977737447     10.36382679286485
  C   -2.30103993698758      3.48978888398967     11.02929469722428
  H   -1.58277431341491      2.67354372670158     11.25511205034988
  H   -3.06052410266947      3.06986314193688     10.34909470523054
  N   -2.96054071989592      3.97941837641841     12.22094265136321
  C   -2.34061187183882      4.87361702300976     13.08030966134441
  C   -0.51494541938822      6.51037181333895     13.57725765218292
  H   -0.74247653957018      6.36494776596325     14.64759639032470
  H   0.58013564619500      6.58263957900193     13.45945661963396
  H   -0.93788747328500      7.49080509137232     13.28368435624662
  C   -0.65144894558025      3.75360203785924     16.17528607598461
  H   -0.81546405484955      3.07376652557565     17.02677164238547
  H   0.23155943930392      4.39125021509237     16.34398817665038
  C   -0.70238587157233      3.13517226148641     14.88287611836573
  H   -1.39496845445467      2.29201944452755     14.75041385801499
  C   -0.04649807858978      3.62205287420258     13.76309087552564
  H   0.79982151626953      4.30525551325398     13.89281251218838
  H   -0.02869728661022      3.02142405032671     12.84981324734535
  O   -5.31167547577346      8.22616530951187     16.67515371095602
  C   -4.28925203143441      7.43246540216828     17.08116671717028
  C   -5.33733777399884      6.13032086435773     15.58879439785055
  C   -5.95171502681477      7.54489275696553     15.57490902141496
  H   -5.71771165796225      8.10161983686239     14.65331017088825
  H   -7.03647003523708      7.57751515758063     15.74992928866115
  C   -6.29144475698370      4.98532701111883     16.03266951894100
  H   -4.92773241997577      5.85990030442124     14.60271961589606
  C   -6.82328190503853      5.22702274287764     17.44968833962965
  H   -7.51542396820171      4.42109650654215     17.74235135201405
  H   -6.00190348402263      5.24266385554879     18.18240864512870
  H   -7.37459785390132      6.17932505585219     17.52929527326435
  C   -5.51762314424480      3.66243975984823     15.98856089491435
  H   -6.16878382269876      2.82436903571325     16.28756614134967
  H   -5.13046312816216      3.46736526153310     14.97590803311566
  H   -4.65100132830025      3.68991113041103     16.66783367001900
  C   -7.45279763728582      4.91148530488051     15.03203929080861
  H   -8.08165966022012      5.81687521204043     15.04841653777855
  H   -7.08066242191054      4.77265394728321     14.00300009163968
  H   -8.10644403543681      4.05721191808998     15.27172533020011
  C   -3.69678829368805      3.31245475434416     19.20373080687023
  C   -4.69656142658030      2.65056453799212     19.91910773221222
  C   -5.46258027506040      3.34687011717128     20.86089432927010
  H   -5.81119129006164      5.25182930198665     21.82744802152277
  H   -6.25577354109656      2.83231954740307     21.41124586659958
  H   -3.11350229812673      2.77741068125090     18.44658982042670
  H   -4.88768488984801      1.59004143841271     19.73043849754900
  C   0.66356059933668      4.01856831659142     21.13539868053990
  C   1.86164364636996      4.49145675164233     20.59288765138318
  C   1.84008797385516      5.26366016438634     19.42558794631515
  H   0.60885973891642      6.14809760250917     17.88164812811086
  H   2.81404105576554      4.25515467707377     21.07640340075397
  H   2.77474333649795      5.63280737535889     18.99329694477687
  H   -1.49031179800168      3.95266602651232     20.95764602071611
  H   0.67515710032058      3.41477691312017     22.04772249228693
  H   0.39628760622594      4.71663523411296     11.30206415972342
  H   -0.29305564169332      6.29335355638800     10.95078930623982
  H   -1.07441477177481      4.30335646096560      9.44189193665291
  H   -2.32170993903993      5.40189103135936     10.06858010581607
  H   -3.67395857951630      3.40921754530134     12.66323197363359
