# Supplementary material for: Origins of Enhanced Enantioselectivity in the Pd-Catalyzed Decarboxylative Allylic Alkylation of N-Benzoyl Lactams
Source: Catalysts. Author manuscript; Available in PMC 2023 Nov 21. (PMC10662798; doi:10.3390/catal13091258)
Supplement: supplementary material [file NIHMS1937657-supplement-supplementary_material.zip › Supporting Information Files/structures/TS5a_iii.xyz]

93
Coordinates from ORCA-job TS1a_04_r2SCAN
  Pd  -3.72933128005803     10.55657344796209     20.36406992486797
  P   -4.84656013819400     10.44290417709363     22.28045715983804
  O   -3.08337558265918     10.83959233260990     18.27614373911855
  N   -5.80087504081400     10.79195918057509     19.52121326474071
  C   -6.09749851438635     11.78719023244282     22.39446314213579
  C   -6.31122768434578     12.44924795852122     23.61454960537813
  H   -5.69721249546426     12.18643496231444     24.47929584638330
  C   -7.30555170879308     13.41978430197681     23.75525195534330
  H   -7.44847344604280     13.90984436869602     24.72290058196224
  C   -8.12042220181661     13.74486838875195     22.66866260501638
  C   -7.91489613704297     13.11509775208054     21.44344221318017
  H   -8.53137307088504     13.37183726620211     20.58057256076781
  C   -6.90584479864272     12.14754982385311     21.27923605892768
  C   -4.01587796815201     10.49731409944795     23.91129280257246
  C   -4.32365894622823      9.62688724192581     24.96941706100711
  C   -2.99668854243210     11.45251568786983     24.08239845761719
  C   -5.88111814186950      8.92717876933254     22.38077586708848
  C   -7.98028624349251      7.75299063192729     22.72354272488562
  C   -7.24802350328805      8.94467492359219     22.70057889835848
  H   -7.74635669800026      9.89231795595935     22.92427629922178
  C   -0.93772509267128     11.43652115464845     17.50315761232379
  C   -0.01333751004075     12.57551490042491     17.14269388864222
  C   -0.13658783555837     13.71643976619139     18.14362263282394
  C   -1.58217559865210     14.16172502563146     18.24255994556722
  H   -1.71620502518373     14.90941744860200     19.03992302108530
  H   -1.88783237454156     14.64630258063457     17.29312757132707
  N   -2.48449645490652     13.03124207900026     18.51308007994496
  C   -2.22879904820423     11.73851465135547     18.01556148952713
  C   -0.81016365094033     10.19750662288734     16.65853536828198
  H   0.22109796776559      9.80523560825037     16.68130751856616
  H   -1.49824123701808      9.41378540964500     17.00567415692663
  H   -1.05202458152921     10.41731030174955     15.60199268801643
  C   -1.80346371686291     10.09501061274936     21.08786682783410
  H   -1.78253122104154      9.05547496657874     20.70891940550550
  H   -1.87884997756982     10.13028356875612     22.18270857405203
  C   -0.77444182758745     10.92562798288911     20.53912516352183
  H   -0.52974192921081     11.85448413267641     21.07594567413215
  C   -0.11964173289614     10.66936540963817     19.33333267721802
  H   0.83554865621665     11.17053123486994     19.14144079840946
  H   -0.18897503008471      9.64421097506558     18.95417508084163
  O   -7.68606670041305     11.90758452221345     19.03842867584185
  C   -6.74073691422731     11.56765803923851     19.93964366263900
  C   -6.07828271480808     10.43899300493536     18.12141002637401
  C   -7.27314859823396     11.34735679791433     17.76889732108776
  H   -6.98508698200508     12.18313262262156     17.11608359470385
  H   -8.14081554209139     10.81984873926202     17.34744319690800
  C   -6.31842537099568      8.91288044817047     17.94907469848610
  H   -5.19056070531573     10.71509455604191     17.53183274051549
  C   -7.48967066744811      8.43551484447516     18.81497865979573
  H   -7.66091138828767      7.35679628480454     18.66862529657236
  H   -7.28186531961600      8.59772346366590     19.88372362355442
  H   -8.43027727056686      8.95487382924765     18.56505324934290
  C   -5.04136509553874      8.16332009219242     18.34866443007600
  H   -5.17008147209611      7.07832481724967     18.19956294480232
  H   -4.17971696969598      8.50596816999636     17.75456095270728
  H   -4.79840207538423      8.33799759394649     19.40977853414378
  C   -6.60464462832413      8.64118188155115     16.46584122236801
  H   -7.53440187100584      9.12383362856357     16.12198369228796
  H   -5.77748152706957      9.00259698340260     15.83253551921962
  H   -6.71511976899401      7.55850612818070     16.29170993281770
  C   -5.25858801195469      7.69838430500474     22.09710836052076
  C   -5.98925264500813      6.50958058340984     22.13511899372828
  C   -7.35454195668450      6.53537263478572     22.44210865316975
  H   -9.04767189632068      7.77896824561479     22.96246377821393
  H   -4.19605279277557      7.68418091410634     21.83092144149090
  H   -5.49392693957196      5.56060937676581     21.90966988289309
  C   -3.63285368703425      9.72280120291250     26.18154147519569
  C   -2.63381137651676     10.68653060644004     26.35023820308177
  C   -2.31784985113376     11.55327865353754     25.29795912663590
  H   -2.74506655841686     12.11546937094346     23.24829143000479
  H   -1.52911797342354     12.30158300898223     25.42064569907336
  H   -5.10937361192402      8.87562330845043     24.84751278744461
  H   -3.88064945731598      9.04114812352231     27.00070586116700
  H   1.02658974339976     12.20344032832771     17.10437273901391
  H   -0.23354537990942     12.94503359555054     16.11977985269483
  H   0.21512863221134     13.38474021352136     19.13500028046021
  H   0.48128849847714     14.57989277308450     17.84749591869294
  C   -3.83089619620520     13.40371880922649     18.77041408008628
  O   -4.74743561558660     13.11365200296791     18.01788206421654
  C   -4.05579269123487     14.19243368331413     20.01320923397639
  C   -5.20519013224967     14.99288168715375     20.11126499065275
  C   -5.47978621804025     15.68388707219250     21.29065195998603
  C   -4.61445492812135     15.57260842952957     22.38538976841085
  C   -3.47164828516325     14.76994043158367     22.29704015292605
  C   -3.19249110754868     14.07739611319062     21.11791300712223
  H   -2.32306141615817     13.41772104414372     21.03678262016796
  H   -2.80436982602463     14.67496480376573     23.15896390559261
  H   -4.83622947789339     16.10715974305158     23.31392546505263
  H   -6.37686791610845     16.30524706640328     21.36396119289415
  H   -5.87548765483935     15.05120207920321     19.24901283069065
  H   -7.93107257109661      5.60579953638870     22.45724028471841
  H   -2.09513659419823     10.75748640433751     27.29973377667186
  H   -8.91071316038621     14.49385946553230     22.77078726614479
