# Supplementary material for: Origins of Enhanced Enantioselectivity in the Pd-Catalyzed Decarboxylative Allylic Alkylation of N-Benzoyl Lactams
Source: Catalysts. Author manuscript; Available in PMC 2023 Nov 21. (PMC10662798; doi:10.3390/catal13091258)
Supplement: supplementary material [file NIHMS1937657-supplement-supplementary_material.zip › Supporting Information Files/structures/TS5a.xyz]

93
Coordinates from ORCA-job TS1a_06_r2SCAN
  Pd  -3.48624374792134     10.21130039197272     20.76777833271053
  P   -4.63177542221455      9.98584542600715     22.65264590279744
  O   -2.76122868556914     10.73342543047368     18.75096013679461
  N   -5.44925513860841     10.89122945257132     19.97383128239033
  C   -5.67277190694661     11.46326782519187     22.97973356874897
  C   -5.84157992702135     11.92902148605072     24.29379551186000
  H   -5.34545407009544     11.40437438812821     25.11408475557830
  C   -6.63955993242111     13.03934501775406     24.57743049677446
  H   -6.75384085207694     13.37293430094319     25.61310433874847
  C   -7.29211472031048     13.70930946062618     23.54064666660107
  C   -7.13961874020223     13.26453241859781     22.22933845139547
  H   -7.63913391962725     13.78283641399031     21.40964416261699
  C   -6.33696205559424     12.14929354065704     21.92424506457096
  C   -3.80457736692607      9.67155490611460     24.25399498632294
  C   -4.13638783924528      8.60186710920970     25.10109153787565
  C   -2.74336353327348     10.52456865435932     24.61148528989206
  C   -5.86333341400793      8.63011493840911     22.51996547012793
  C   -8.10899770011951      7.72448230378311     22.71149361345307
  C   -7.21299430991523      8.78641203489761     22.87272528951080
  H   -7.56882958635314      9.74356590497681     23.26490178303764
  C   -0.53519419377304     11.19324325472081     18.15907150240757
  C   0.52275372162092     12.25821382549371     17.93251093467048
  C   0.14522276289925     13.63278110720184     18.49290935027665
  C   -0.70156965861716     13.49955431579816     19.75492631891426
  H   -0.98336535852944     14.48801493577417     20.14374162501758
  H   -0.14100719178457     12.97925723276318     20.55156361945027
  N   -1.92394973536673     12.76613129834420     19.42351902460447
  C   -1.80033883931720     11.55202298407842     18.69015171494744
  C   -0.53479886859814     10.05514704111078     17.16897301478275
  H   0.48712730692868      9.67234893992607     17.00915827157853
  H   -1.17538613764715      9.23308473608859     17.51710567559295
  H   -0.92056300968537     10.39149291942680     16.18978305563665
  C   -1.63190431841970      9.55350739345559     21.50601704621948
  H   -1.92237250241307      8.69042334753993     22.12511179071773
  H   -1.26338062238998     10.38070173263523     22.13737253103761
  C   -0.78295348450462      9.23611926693396     20.39533744908971
  H   -0.91871215636461      8.25916801093392     19.91292485077710
  C   0.14529478000851     10.12310375746224     19.84454972535567
  H   0.44322492605887     10.97962920686917     20.46095690260584
  H   0.95590777767002      9.71570184962759     19.23188752710681
  O   -7.10013743211943     12.37999352698399     19.67906613600370
  C   -6.24342932330452     11.75431009765741     20.51063990095463
  C   -5.75699435117356     10.80372920950451     18.53837354704672
  C   -6.79328089483862     11.92798442638997     18.33802331558305
  H   -6.38023767075468     12.78375734428064     17.78708653757961
  H   -7.73917556274098     11.60180356077622     17.88161207420161
  C   -6.22059536404567      9.37694364543868     18.13333642098014
  H   -4.82841946953059     11.03163141180222     17.99275259918788
  C   -7.45313154926129      8.94612045336715     18.93633256093820
  H   -7.78634273594910      7.94406185702531     18.62124604329876
  H   -7.22627489159063      8.89933804762621     20.01242657760496
  H   -8.30294450481587      9.63511265361884     18.79458490522158
  C   -5.07035264138049      8.39344993538286     18.38280273942789
  H   -5.36020657456082      7.37612013519731     18.07120607997804
  H   -4.16652267226423      8.69279264081569     17.82949909187559
  H   -4.80351282208145      8.36197845092793     19.45224619227738
  C   -6.53899172172171      9.39036709829115     16.63183101898063
  H   -7.38697307076460     10.05163550033126     16.38846902629420
  H   -5.66598277663056      9.72485074164893     16.04720019769353
  H   -6.80623103614485      8.37710886026739     16.29029216838548
  C   -5.42367804943702      7.39363707439077     22.01435951443727
  C   -6.31783394931372      6.33145739853608     21.86905749020382
  C   -7.66464632942822      6.49725339901872     22.21152853216658
  H   -4.37514052047758      7.27614030848253     21.72008134625240
  H   -5.96478683428525      5.37520505400384     21.47206958843082
  C   -3.42528950270145      8.39827382028942     26.28816815171257
  C   -2.38291704546772      9.25913981848095     26.64344635550952
  C   -2.04508268655924     10.32622524058074     25.80293925260822
  H   -2.47496761596582     11.35160585622502     23.94638749599167
  H   -1.22573098904148     10.99944496073798     26.07186676880481
  H   -4.95682899449088      7.92913284365137     24.83534232586294
  H   -3.69280376158982      7.56252024454933     26.94159843705491
  H   1.47571061402145     11.91343794451519     18.37957345585633
  H   0.72853208241801     12.34645756178372     16.85004619193311
  H   1.04651293739927     14.22970186913645     18.70976902244925
  H   -0.44518191875001     14.19678753042956     17.75042534547584
  C   -3.17408052130051     13.37950528029147     19.52119002931490
  O   -4.04770437092609     13.25521404332194     18.67110996438482
  C   -3.43212366022841     14.15082668934821     20.77410122715349
  C   -4.32324265420650     15.23475675036322     20.73976801619735
  C   -4.66487741101826     15.89734863409175     21.91816338068887
  C   -4.14327299436419     15.46352365595365     23.14332390775603
  C   -3.27194456560646     14.37070551202024     23.18628155683487
  C   -2.90885458994037     13.72029878565420     22.00507085406539
  H   -2.25185008488700     12.84488579617484     22.02250216720608
  H   -2.88584375990467     14.01679618845110     24.14711134436897
  H   -4.42811614920940     15.97124671494773     24.06968377869836
  H   -4.74416201724516     15.53555239354257     19.77626259353200
  H   -5.35220166247461     16.74806080674542     21.88740791379898
  H   -8.36889857247404      5.67006104003722     22.08304099066114
  H   -1.82918031819570      9.09639336360719     27.57268575552023
  H   -7.91744618005228     14.58173175690970     23.74961922665959
  H   -9.16155318794799      7.85985350549283     22.97753231229352
