# Supplementary material for: Origins of Enhanced Enantioselectivity in the Pd-Catalyzed Decarboxylative Allylic Alkylation of N-Benzoyl Lactams
Source: Catalysts. Author manuscript; Available in PMC 2023 Nov 21. (PMC10662798; doi:10.3390/catal13091258)
Supplement: supplementary material [file NIHMS1937657-supplement-supplementary_material.zip › Supporting Information Files/structures/TS7b_ii.xyz]

102
Coordinates from ORCA-job TS2b_01
  Pd  -1.40021668409727      7.38602714745697     16.94760881716448
  P   -1.72399524132146      6.03073323949577     18.65718716825631
  O   -1.76901702709158      8.40597587590315     15.06343785401141
  N   -3.55929909354594      7.97442001884926     17.41032817981494
  C   -2.55739784356014      6.82363983916220     20.08730374594888
  C   -2.23138876016457      6.44294226544160     21.40263496792198
  H   -1.49436075377578      5.65317449793548     21.56373562813245
  C   -2.83451138961108      7.03419795435436     22.50827093119472
  H   -2.56851089326449      6.71120839069572     23.51852879335526
  C   -3.79496154820543      8.03601926411569     22.31477697968356
  C   -4.14105048432282      8.43134843775503     21.02624476209338
  H   -4.88982563230878      9.20897795814130     20.87694105754639
  C   -3.53666099420710      7.83958895370249     19.89974461990657
  C   -0.35766935343980      5.08436472425406     19.41757973987263
  C   -0.25120659374674      3.68607396718916     19.31722415825629
  C   0.68720112602812      5.80740994511322     20.02460972669824
  C   -2.92957290830887      4.74312017863046     18.13299820666197
  C   -4.94902200180226      3.42838292007541     18.43490554862439
  C   -4.01920488179806      4.34834027030551     18.92515477568732
  H   -4.15689194456788      4.76865459770627     19.92543139646547
  C   -0.19946924846141      9.44178818218351     13.65513359958244
  C   0.37639018816159      9.56591031276135     12.26501267094534
  C   0.27567228764773      8.28126930480637     11.45086627327525
  C   -1.10672532929107      7.66496149687919     11.62295270041362
  H   -1.19797699562767      6.73987595676701     11.03921946237187
  H   -1.88463403641700      8.36794447997021     11.26988441702316
  N   -1.32551586924623      7.35261497194412     13.03797634344041
  C   -1.13017721568948      8.43402126587699     13.97247743888370
  C   -0.26717279775874     10.71490987928999     14.45033264518095
  H   -0.51602758482445     10.50949503568571     15.50060242547386
  H   0.69105712558795     11.25875648794755     14.40878339209435
  H   -1.04398778462580     11.38956421737492     14.04454677860634
  C   0.67962834346682      7.14020937471603     16.77634572943871
  H   0.76234037947821      6.20776581422153     16.19879315022177
  H   1.00883054290362      7.02460148921198     17.81736064248071
  C   1.18458287410650      8.31297294206916     16.12805998885739
  H   1.35667879207816      9.20050081632767     16.75240447139975
  C   1.43915916189460      8.41859376909234     14.76807212482554
  H   2.06883122096882      9.23597668360645     14.40590175734092
  H   1.45122740607157      7.50339573966818     14.16581948925552
  O   -4.96408384758560      9.24690446926302     18.62183355526173
  C   -3.97658206138136      8.32199819122484     18.58382622706151
  C   -4.42946013574917      8.63699995995101     16.41694187241467
  C   -5.14276607274690      9.70336318250562     17.26376243550544
  H   -4.67390901260066     10.69781870087102     17.18094347148078
  H   -6.22189037993717      9.79435975729628     17.08363314596470
  C   -5.37031988642607      7.61493817572521     15.71155675861895
  H   -3.78718653529987      9.08887206150612     15.64626512638362
  C   -6.20497985541177      6.83141007561421     16.73119997006276
  H   -6.88626558173118      6.13820537850283     16.21273650652564
  H   -5.56024385068833      6.22862535908136     17.38951123217911
  H   -6.82232006388028      7.49290472032519     17.36222061505743
  C   -4.51488823500837      6.65034894039095     14.88630263007130
  H   -5.14818579522112      5.88711910632121     14.40500573865078
  H   -3.96496813599667      7.19632714230647     14.10548174863943
  H   -3.76957801237349      6.14013019640088     15.51134129715142
  C   -6.29207507318416      8.38448167124815     14.75415336042286
  H   -7.00730073515444      9.03704331779380     15.28047088785179
  H   -5.70790027946321      9.00717558947342     14.05564964037926
  H   -6.88337123092858      7.67382513439768     14.15478452437188
  C   -2.76662461890678      4.18836417847166     16.85061624139679
  C   -3.68748316366784      3.26071011481978     16.36494137529755
  C   -4.78333972944385      2.88937370915086     17.15404736628482
  H   -5.80458129123961      3.13148927877833     19.04640480063167
  H   -1.94621989484450      4.52310542674050     16.20546798865040
  H   -3.56652282661430      2.84887441928306     15.35902061507430
  C   0.86582807001584      3.02612220610727     19.82709038370899
  C   1.88983584819690      3.75621528232912     20.44471282754778
  C   1.80027282811939      5.14889417151745     20.54649959354705
  H   0.62120010890266      6.89772839078458     20.10192391482623
  H   2.60287986751797      5.71507244453186     21.02398947166389
  H   -1.04912471761429      3.10818670298093     18.84368643356495
  H   0.94068246486689      1.93762979584441     19.75208661568955
  H   1.42613003974016      9.90892580519005     12.32019900721317
  H   -0.16436758788657     10.37823953190008     11.73659292964006
  H   1.03113488128647      7.54859697726209     11.78267622955322
  H   0.46513247605693      8.48008563133686     10.38300611016620
  C   -1.47271586913832      6.05534777309282     13.49237951577315
  C   -2.20495211461300      5.07216659025710     12.62945610146832
  O   -1.06996996132353      5.69981953401159     14.59906784448679
  C   -1.87676122926055      3.71298670201004     12.76864696748877
  C   -3.28496824962474      5.43521455079939     11.80704313509662
  C   -4.02041171082733      4.45586049227854     11.13629676341257
  C   -2.60251879996859      2.73662491914485     12.08568685849674
  C   -3.67843862159279      3.10610418176388     11.26996704051231
  H   -4.87143927802293      4.74630052309777     10.51346597078421
  H   -4.25537163366334      2.34040630677264     10.74332902840945
  H   -3.57157770471636      6.48689010277333     11.71977879320437
  H   -2.33393748029635      1.68156716244814     12.19283647488900
  H   -1.04762462977147      3.44239341635148     13.42836485061887
  C   3.07311471519234      3.00965237744282     20.99294738788799
  C   -4.44175858603743      8.66008530881940     23.51920102744643
  C   -5.82350500007924      1.96834276945339     16.58189405800804
  F   3.69166492429641      2.28339617729613     20.03672564192868
  F   2.70432729535309      2.13418419578858     21.95576936759372
  F   3.99435098964015      3.82679538810510     21.53209950599254
  F   -6.52055035307724      1.32458972530986     17.53732649817080
  F   -5.28453198764575      1.03184742761579     15.77669240878933
  F   -6.72528673702460      2.64759695540661     15.83304577426765
  F   -5.32894473102092      9.61430472279288     23.19464537666788
  F   -3.52500024473747      9.22361637306425     24.33622033280471
  F   -5.09639953306598      7.73840246018422     24.26073806886115
