# Supplementary material for: Origins of Enhanced Enantioselectivity in the Pd-Catalyzed Decarboxylative Allylic Alkylation of N-Benzoyl Lactams
Source: Catalysts. Author manuscript; Available in PMC 2023 Nov 21. (PMC10662798; doi:10.3390/catal13091258)
Supplement: supplementary material [file NIHMS1937657-supplement-supplementary_material.zip › Supporting Information Files/structures/TS5a_iv.xyz]

93
Coordinates from ORCA-job TS1a_08_r2SCAN
  Pd  -3.39831176864838     10.41956103902438     20.61133912886842
  P   -4.73766477898130     10.21076771381436     22.37719731450053
  O   -2.48885338959882     10.86985303657961     18.61565874905693
  N   -5.29761867014123     11.11677096431053     19.62250897972199
  C   -5.76882479299291     11.72221370567604     22.58725365336450
  C   -6.03947969394525     12.21139990235713     23.87585374730719
  H   -5.62170321557824     11.69304132464832     24.74225863836053
  C   -6.84273317172840     13.33583761467566     24.07808288161996
  H   -7.03641549519899     13.68521169663825     25.09666447063218
  C   -7.40127207140417     13.99790031965381     22.98328422906545
  C   -7.14540340749615     13.53257852484549     21.69536187235519
  H   -7.56949473045616     14.04375707048887     20.82987389465670
  C   -6.33311409359133     12.40514551365886     21.47296283184552
  C   -4.07706662676477      9.92348144928866     24.05965690034483
  C   -4.55025590306946      8.92344391370151     24.92444866037336
  C   -2.99879390508681     10.73063490035426     24.47134771693678
  C   -5.99384710774144      8.88687754851368     22.17359647782617
  C   -8.27252536702353      8.04380440712279     22.17058689500111
  C   -7.36721053699396      9.08822224371627     22.38541868714172
  H   -7.73323342172853     10.06661760772210     22.70990493048465
  C   -0.18825299949509     11.30375548384411     18.29458479216320
  C   0.81764039594308     12.39555944967685     17.94550942895683
  C   0.40101385369142     13.79661779795756     18.41115743387653
  C   -0.53511050597384     13.70940927273768     19.61070376563400
  H   -0.86046060092308     14.70820368702970     19.93310190141715
  H   -0.03227758801685     13.22930721868377     20.46658531067093
  N   -1.72178444642547     12.94084607308590     19.22173488933875
  C   -1.53368340307805     11.68893017885295     18.59861713900487
  C   -0.06284278843029     10.07245189902800     17.42513366079904
  H   0.96770427200367      9.68035995372657     17.45373667948667
  H   -0.75495509269100      9.28444960386896     17.75310386577828
  H   -0.29973094365476     10.31404279998394     16.37429020214606
  C   -1.59936547401154      9.69191303613379     21.45414074553145
  H   -1.52251473515407      8.73688695761409     20.90253204893358
  H   -1.84008186837151      9.54461954203047     22.51505665840385
  C   -0.54443935703059     10.61301049613707     21.19536089728786
  H   -0.43928046458543     11.46242197557852     21.88688399633617
  C   0.32921649546373     10.55262326856779     20.08341477273756
  H   1.26656151657728     11.11305010673656     20.18223644277166
  H   0.47218006446697      9.54499503819093     19.67657058134724
  O   -6.91921185562374     12.59847438605980     19.16857218403522
  C   -6.12885212227467     11.98959817433528     20.07665254358561
  C   -5.50052614278997     10.98968155729574     18.17277522835885
  C   -6.51630922201914     12.10992545956719     17.86592443496720
  H   -6.06217934206769     12.94967266632500     17.32279004351961
  H   -7.42705089407117     11.77192389018151     17.35038170922033
  C   -5.94107147338906      9.55329594235246     17.77546069855815
  H   -4.53500742498143     11.19831427186036     17.68664649586032
  C   -7.23799502562078      9.15380659653372     18.48782323228841
  H   -7.54855277402518      8.14192643378333     18.18117651898669
  H   -7.10101387728758      9.14363610652597     19.57968287544680
  H   -8.07016015875347      9.83858303436546     18.25244892841950
  C   -4.82301780506954      8.57238567929924     18.15006487455798
  H   -5.09723015920048      7.54598228420064     17.85453232882439
  H   -3.87647347489478      8.84457901426804     17.65752069676176
  H   -4.64094535613289      8.57978358828813     19.23817196163128
  C   -6.13671139025893      9.52073855996601     16.25353142345547
  H   -6.95544738846379     10.18073848197129     15.92217242199631
  H   -5.21618757784102      9.82950884967345     15.73088475870202
  H   -6.38648203286365      8.49928006445303     15.92334777768036
  C   -5.54250205868088      7.62232662084534     21.75419966528435
  C   -6.44726597761249      6.57806468878941     21.55603281552611
  C   -7.81628675618890      6.78891218433755     21.75748780184919
  H   -9.34187843838907      8.21448697299957     22.32689213245512
  H   -4.47360807310107      7.46917177586391     21.56913296470499
  H   -6.08388154077060      5.59980896080901     21.22779028952045
  C   -3.96502911781207      8.74640542368857     26.18233714211840
  C   -2.90733375496863      9.56454483199994     26.59093917786601
  C   -2.42622361895897     10.55988313065679     25.73253151057589
  H   -2.61367330444042     11.49657173107764     23.78902611000517
  H   -1.59182532830753     11.19631517186535     26.04181820471876
  H   -5.38383272113723      8.28568492739977     24.61625250443364
  H   -4.34315587803442      7.96582948481362     26.84931409186465
  H   1.79990120198166     12.12043738581580     18.37181243485218
  H   0.97088937055537     12.40234253832251     16.85120980916890
  H   1.28200164594711     14.40642510589730     18.67056351871575
  H   -0.13081602067181     14.32725290545752     17.60336361826459
  C   -2.99079078638426     13.53670583015100     19.22866954054757
  O   -3.78457923572258     13.40466923603770     18.30760455191927
  C   -3.34582078134384     14.31508744222318     20.45018201202020
  C   -4.23240389943335     15.39786848695768     20.33855247070366
  C   -4.65553506609372     16.07452328000559     21.48177610051805
  C   -4.22117146146389     15.65509343241420     22.74547781873241
  H   -5.33883780363794     16.92432662839351     21.39286401693656
  H   -4.58290699102247     15.68833493019431     19.34415904724331
  C   -2.90852594144718     13.89887422817213     21.71941185563830
  C   -3.35494822905798     14.56365664339912     22.86332505656342
  H   -4.57140874439238     16.17301375520676     23.64331952115376
  H   -3.03822775667555     14.22130860615719     23.85316844652260
  H   -2.25411742119639     13.02382321511354     21.79101732405073
  H   -8.52750250820054      5.97541853992119     21.58682789992265
  H   -8.03244146339672     14.87903943241895     23.12858820451069
  H   -2.45222022444589      9.42246309502980     27.57548533214560
