# Supplementary material for: Origins of Enhanced Enantioselectivity in the Pd-Catalyzed Decarboxylative Allylic Alkylation of N-Benzoyl Lactams
Source: Catalysts. Author manuscript; Available in PMC 2023 Nov 21. (PMC10662798; doi:10.3390/catal13091258)
Supplement: supplementary material [file NIHMS1937657-supplement-supplementary_material.zip › Supporting Information Files/structures/TS5c_iv.xyz]

86
Coordinates from ORCA-job TS4a_07_r2SCAN
  Pd  -3.58710528416074     10.71566407627202     20.67899958262964
  P   -4.98027630985238     10.28695533116483     22.35866175258780
  O   -2.82017853545335     11.46055440149488     18.75660397442897
  N   -5.57738265227049     11.02965066552055     19.56093480785909
  C   -6.22618573513199     11.64252546477813     22.48578046534508
  C   -6.60784964524746     12.12455217443000     23.74930568806045
  H   -6.16757517935578     11.68049540335912     24.64496737351626
  C   -7.54500243054889     13.15010061127508     23.89174065451776
  H   -7.81756310638867     13.49652691095579     24.89285082361910
  C   -8.13418180444333     13.71858657337786     22.76045296581747
  C   -7.77941882863177     13.25368021563640     21.49639533920343
  H   -8.23315739626620     13.68710667365967     20.60390738783138
  C   -6.82987471419714     12.22610186746917     21.33473107682067
  C   -4.37840734049118     10.10815325763804     24.07687900781044
  C   -4.66089702748282      8.99407855587999     24.88373119347401
  C   -3.53545842014580     11.12067939177436     24.57649004658248
  C   -6.02184233112432      8.79634320320066     22.10505708808936
  C   -8.15141469323448      7.62803062047268     22.05757460367382
  C   -7.41338846444383      8.79262448155206     22.29219432562090
  H   -7.92478172135852      9.70413037385732     22.61516476695661
  C   -0.64861096611332     10.97727946747718     18.03399123174218
  C   0.54715321177105     11.46818709193884     17.24509145763209
  C   0.53308111339637     12.98567592538203     17.09410178884121
  C   0.04592562100140     13.65588919274956     18.36608713649465
  H   0.02830460114280     14.74852988769420     18.26959601419297
  H   0.71067447252521     13.42713347028673     19.21903703237417
  N   -1.32485666713461     13.22906781430555     18.67964943580900
  C   -1.67743837609029     11.88326241330884     18.42275086908125
  C   -1.10578176218157      9.57880758254908     17.71123791953472
  H   -0.23986718489735      8.90103237107719     17.63211332195776
  H   -1.78995386236990      9.19169828593148     18.48152093364683
  H   -1.64176200356967      9.54536940792285     16.74483936411905
  C   -1.76557448684370     10.31016587316897     21.66452323725433
  H   -1.68399430279802      9.22286154610651     21.48175961154008
  H   -1.98394646933257     10.53399823080893     22.71667403970757
  C   -0.72983694146638     11.09497976433304     21.07947605005808
  H   -0.61637103024018     12.12774107559001     21.43997109572770
  C   0.08630133575133     10.68919980045319     20.01549671844464
  H   1.00347592038664     11.25909699299321     19.84218647513276
  H   0.18268799167768      9.61205051511930     19.83640922519997
  O   -7.31422023765963     12.33931338073795     18.99817188793265
  C   -6.51714797045082     11.81493842101918     19.96046600914682
  C   -5.69910118643868     10.86650410807026     18.10611342480446
  C   -6.76316322514820     11.91997060595331     17.73138697525648
  H   -6.33483382509583     12.80896114978085     17.24098841847711
  H   -7.59157977346831     11.53675827258076     17.11901324825422
  C   -6.04126379998146      9.39979372851877     17.72031251241189
  H   -4.72147289570410     11.10818581011714     17.65879269849197
  C   -7.33712255852464      8.94029557042508     18.39682331474887
  H   -7.58394977272923      7.91086463875034     18.09169048648639
  H   -7.23485397062125      8.94719722792617     19.49251395836059
  H   -8.19569793801785      9.57823499190556     18.12655494814311
  C   -4.87722673000121      8.50490156082420     18.15981222541181
  H   -5.09284656708640      7.44835826945107     17.93008737450510
  H   -3.94800892480422      8.79140515859967     17.64372186216928
  H   -4.69903403102236      8.59548958030847     19.24284143492271
  C   -6.17817059633339      9.31919513634703     16.19398013166217
  H   -7.03450481317878      9.90142735497768     15.81575823922093
  H   -5.26623592449923      9.68640546200761     15.69388794555925
  H   -6.33331527099161      8.27358238467321     15.88272658712734
  C   -5.38162314470335      7.61462407552745     21.69201916495707
  C   -6.11959277378877      6.44973595504390     21.47271699816126
  C   -7.50787861321263      6.45633000586409     21.64867265583731
  H   -9.23666504873452      7.63817609368383     22.19586680710185
  H   -4.29792285791128      7.62054715117482     21.53204751959224
  H   -5.61027757990800      5.53674417875571     21.15051622922786
  C   -4.11717905385460      8.90042815492266     26.16891364816764
  C   -3.29322687968663      9.91583479455712     26.66294956986780
  C   -3.00666147904398     11.02917978289402     25.86473594884928
  H   -3.30536943949508     11.98975215869126     23.94981606490594
  H   -2.35931468524589     11.82568171092544     26.24303299037260
  H   -5.31326090454100      8.19974778957192     24.51020069233594
  H   -4.34551821578226      8.02885874091013     26.78956480520985
  H   1.48640719038058     11.13096186336367     17.72508770971987
  H   0.54356099841208     10.99062073684935     16.24767584541840
  H   1.53344391318949     13.37162934313811     16.83968699164733
  H   -0.14181972112231     13.27571727013804     16.26954243271345
  C   -2.11751991034273     14.18601646898822     19.33053633878701
  O   -1.61117682209868     15.25055279680404     19.66568120718720
  C   -3.57893722905845     13.92801566109244     19.58806841066772
  H   -8.08841046018608      5.54776903191071     21.46371467211729
  H   -8.86959174383029     14.52144225284568     22.85967420859958
  H   -2.87054502252959      9.83910887168939     27.66893989262838
  H   -4.02019716269132     14.88065443569429     19.90716946831994
  H   -4.09329188571423     13.52402976683505     18.70663674757095
  H   -3.70666005112810     13.17342113218648     20.38631341400190
