# Supplementary material for: Origins of Enhanced Enantioselectivity in the Pd-Catalyzed Decarboxylative Allylic Alkylation of N-Benzoyl Lactams
Source: Catalysts. Author manuscript; Available in PMC 2023 Nov 21. (PMC10662798; doi:10.3390/catal13091258)
Supplement: supplementary material [file NIHMS1937657-supplement-supplementary_material.zip › Supporting Information Files/structures/TS6b_ii.xyz]

102
Coordinates from ORCA-job TS2a_03
  Pd  -3.57060455472113     10.33737087041610     20.83148041513216
  P   -4.88633061089762      9.96184869299565     22.56649785821708
  O   -2.83487827381221     10.91786906565933     18.85242000928069
  N   -5.59340483416280     10.75011259963630     19.83875919997586
  C   -5.88455260872563     11.49913961874134     22.78276934809681
  C   -6.05989168090263     12.06350458456051     24.05743771059165
  H   -5.65244179954510     11.55225590832673     24.93208781174962
  C   -6.74394556547091     13.26485410929480     24.24506521338577
  H   -6.85759119496490     13.68209597259824     25.24818294243596
  C   -7.29552633694025     13.91982856421556     23.13959891192720
  C   -7.16613739941205     13.36800066843108     21.86556102437910
  H   -7.60051972857619     13.87187831148981     21.00077910793968
  C   -6.45766453330526     12.17387315220451     21.66665377674236
  C   -4.23886450531903      9.63511159095554     24.24417789514057
  C   -4.61667644049108      8.52709885058445     25.02325800723097
  C   -3.23481285812424     10.49894065492696     24.72647867239002
  C   -6.15440230557302      8.65541052557779     22.33066755738867
  C   -8.44669508164152      7.85036398638147     22.27564814288953
  C   -7.52542685420116      8.86749156347595     22.53950468924272
  H   -7.88276646224557      9.83564061738117     22.90111895675765
  C   -0.63778268261496     11.56189747902221     18.32836930797490
  C   0.26085375827868     12.65220821757771     17.78670252314071
  C   -0.23325346758101     14.05060565431816     18.13447034082187
  C   -1.71534156362110     14.16427030456388     17.80382140378808
  H   -2.10015641089899     15.16637230328795     18.03718579755679
  H   -1.87326011613614     13.98644517177298     16.72299993512548
  N   -2.46531025755132     13.18270111279670     18.59513854534384
  C   -2.01262153590562     11.83022545087534     18.56844570046625
  C   -0.32649372579473     10.17590766762511     17.81790493249484
  H   0.74882714591268      9.95361181808349     17.91239409365976
  H   -0.89871632202376      9.41318385842632     18.36449022455249
  H   -0.58782624481726     10.08842627496857     16.74759980314371
  C   -1.65867727809890     10.01785306468658     21.67920751126546
  H   -1.27934789023692      9.10302661722471     21.19339818095123
  H   -1.89419695352184      9.85944561797127     22.73970015642650
  C   -0.96190950055491     11.21786838649450     21.36304219319003
  H   -1.25768961481740     12.12233313327945     21.91236564701590
  C   -0.01220833798118     11.36665541091140     20.34114406575770
  H   0.57810802476538     12.28887611679157     20.35162189661326
  H   0.54701443246072     10.47173391233294     20.04966789039320
  O   -7.10889536283283     12.34456732712204     19.37929696479128
  C   -6.34205498426009     11.69800863199755     20.28308074718233
  C   -5.79269059238581     10.64772837214291     18.38690253915134
  C   -6.85319638303593     11.73496885621789     18.09571458762713
  H   -6.50137793787241     12.52610103444901     17.41736411550359
  H   -7.80931266045143     11.33734567552918     17.72186099539890
  C   -6.15848752599606      9.20891374951083     17.94057669587513
  H   -4.82876776521256     10.89997683689005     17.91315421243758
  C   -7.41855140264786      8.71205620733770     18.65650572575049
  H   -7.66551690509799      7.68688164194231     18.33768403631982
  H   -7.26843093648617      8.69940960821107     19.74591561922033
  H   -8.29779838766989      9.34193238418692     18.44040097431106
  C   -4.97497503025415      8.29106544315836     18.27244463502477
  H   -5.19289446308724      7.25441791122590     17.96739021198441
  H   -4.05981824872331      8.62491868059718     17.75782274740170
  H   -4.76160377866560      8.30009649595518     19.35367741950490
  C   -6.37659349423564      9.21989860239389     16.42179993164516
  H   -7.23687048183209      9.84463836061339     16.12853786309519
  H   -5.48343923191578      9.59673949145089     15.89570349664074
  H   -6.57567642633231      8.19932540319675     16.05730647287079
  C   -5.71502821873623      7.40025472960446     21.87105846318036
  C   -6.62733132190321      6.37743208394489     21.62501673486519
  C   -7.99682200428628      6.60809937136876     21.81860509889210
  H   -9.51486251607875      8.02207726091296     22.42710916861852
  H   -4.64735113951344      7.23918709936046     21.68891838850049
  H   -6.28195009338028      5.40405412340243     21.26633574246720
  C   -4.01568211035021      8.29615523825111     26.25980021250016
  C   -3.02937018388421      9.17166039659489     26.73405978741842
  C   -2.64095302162143     10.27715991671805     25.96862685358887
  H   -2.92818449199853     11.36206891050724     24.12588702990541
  H   -1.86824772430591     10.95470989243056     26.33863704545936
  H   -5.39181275595710      7.84371062144868     24.66664586784709
  H   -4.31692703019314      7.43559262531887     26.86349232084322
  H   1.29356694497229     12.49729456731697     18.14963470245482
  H   0.32041407840913     12.54921420154360     16.68394253186583
  H   -0.09330049206253     14.25708908791476     19.21001372150874
  H   0.33200057971663     14.81615037115166     17.57769658987099
  C   -3.49708021488689     13.57468138118194     19.44651805957769
  O   -3.69416309169353     13.04446902616198     20.53649640498727
  C   -4.43793762706888     14.63286538311593     18.96453045617691
  C   -5.11840409781378     15.39840391041812     19.92703829861934
  C   -6.10577642978216     16.30340286840137     19.53882567509915
  C   -6.43667943746491     16.43968677534443     18.18485820918746
  C   -5.77106964215026     15.67466114581895     17.22093108168197
  C   -4.77124012493628     14.77874216710598     17.60710359833376
  H   -4.26497237918548     14.16439473940483     16.85648783107303
  H   -6.03762075802408     15.77181207698016     16.16430345428931
  H   -7.21824684916455     17.14207739489164     17.88083177237847
  H   -6.62620580118751     16.89687889078505     20.29600383137603
  H   -4.86534915392098     15.25798609627580     20.98151753524599
  C   -8.97044166722849      5.51871234875640     21.46769515834171
  C   -2.43092378466878      8.92100585363226     28.08907385213728
  C   -7.97492123147627     15.25010653077720     23.28450324409201
  F   -9.07258074093629     15.34855535213662     22.50901066955588
  F   -8.34984002380649     15.50128083684607     24.55090541828463
  F   -7.15403602053436     16.26566571113209     22.91081831969110
  F   -1.33914377253698      9.67201752996773     28.31710988504896
  F   -2.07257210139030      7.62969311625735     28.24840986220668
  F   -3.31287897928337      9.19608159572373     29.07910304761739
  F   -10.20022816715272      5.74812523429229     21.96075243550708
  F   -8.56786546669808      4.31731715699277     21.93093432453027
  F   -9.10114676706851      5.38740818481346     20.12654992285630
