# Supplementary material for: Origins of Enhanced Enantioselectivity in the Pd-Catalyzed Decarboxylative Allylic Alkylation of N-Benzoyl Lactams
Source: Catalysts. Author manuscript; Available in PMC 2023 Nov 21. (PMC10662798; doi:10.3390/catal13091258)
Supplement: supplementary material [file NIHMS1937657-supplement-supplementary_material.zip › Supporting Information Files/structures/TS1_ii.xyz]

82
Coordinates from ORCA-job TS6a_02_r2SCAN
  Pd  -3.79877557231201     10.41921437437472     20.76971198175304
  P   -5.10362204031060     10.09502128233346     22.53324843602411
  O   -3.04158689704205     11.16102232070405     18.88064855568547
  N   -5.77319988173008     10.72481067265575     19.74134678164121
  C   -6.35627610461368     11.43505631601208     22.65880744919867
  C   -6.67900833439744     11.98618166402722     23.91058034897570
  H   -6.17894422924114     11.60609032778140     24.80486751483989
  C   -7.63445959368355     12.99583912365922     24.04118835368092
  H   -7.86445355378806     13.39699713758514     25.03259411946553
  C   -8.30043103170656     13.47682333392397     22.91060344013973
  H   -9.05533993818991     14.26240685440584     23.00236025846148
  C   -7.99408379865734     12.95136355602765     21.65756147245616
  H   -8.50027685551433     13.32418840995761     20.76572840879481
  C   -7.02307243782558     11.94220974271040     21.50530932032040
  C   -4.42938657686288      9.97118852832541     24.23066324535574
  C   -4.82416491759843      8.99026383341572     25.15507489353527
  C   -3.43371522261106     10.89712057258492     24.59315173317072
  C   -6.14056166111080      8.58572805967622     22.37465303298380
  C   -8.26246866177043      7.40215792694061     22.40349466449289
  C   -7.53069177260965      8.58270425201588     22.57041793306918
  H   -8.04630937667693      9.50704090317227     22.84701556276161
  C   -0.86453227451510     10.91331784285619     18.05887529742806
  C   0.36986324709009     11.63006504371086     17.53003832894363
  C   0.31845598303660     13.15017022500617     17.69419610622290
  C   -0.16741902586698     13.52535625684026     19.09060894459316
  H   -0.12295550663049     14.61649105467370     19.24607977895795
  H   0.51318823621780     13.08217012171880     19.84011337249739
  C   -1.59512494766979     13.01886551422689     19.30254763606183
  H   -2.32756335940729     13.73207648680497     18.87978431358232
  H   -1.84951577848474     12.94781274179872     20.37704808427603
  C   -1.89017306227797     11.66889794202624     18.67981624152105
  C   -1.27502232214913      9.67294852665826     17.30756232781609
  H   -0.40016735621343      9.04258862204288     17.07755097187962
  H   -1.99441393736156      9.08379815552702     17.89340772220003
  H   -1.75654627163107      9.93735380985082     16.34842425522774
  C   -1.94585767713443      9.97954418189589     21.65609680872411
  H   -2.22365677309662      9.31114711071996     22.48388346727574
  H   -1.53648042522057     10.93340124678373     22.03290871302508
  C   -1.18299933848502      9.37205530509520     20.60779818918192
  H   -1.39731381250026      8.32269198794689     20.36437685928382
  C   -0.21692344035458     10.04476704664951     19.84795862246209
  H   0.21492615057456     10.95646446035134     20.27768265380462
  H   0.49976044498505      9.44065805291525     19.28169544992450
  O   -7.57409088805412     11.94368607842427     19.17933025323427
  C   -6.73608426147815     11.48470191047389     20.14119637383101
  C   -5.91801419582017     10.51273986136226     18.29443933921115
  C   -7.01734675849999     11.52495711965220     17.91389916620340
  H   -6.61698069164368     12.42004585453597     17.41119514784337
  H   -7.83727824822705     11.10909712488057     17.31175893042479
  C   -6.22792965073998      9.02613513761959     17.95838128172539
  H   -4.95500283590045     10.76980173385990     17.82477139361714
  C   -7.50707404158516      8.55615416284601     18.65971539138552
  H   -7.72656570464995      7.50955504025808     18.39418902258806
  H   -7.39838486848577      8.60521432081050     19.75397671017168
  H   -8.38488502245785      9.15959039785363     18.37257955037439
  C   -5.04214562157334      8.16686511748117     18.41144130708074
  H   -5.22645716603148      7.10421383034023     18.18237829857905
  H   -4.11587353946269      8.47919137476040     17.90436825613356
  H   -4.87433275651139      8.26459740041930     19.49549660808587
  C   -6.37560336252247      8.89837156108468     16.43605130735896
  H   -7.24228668175349      9.45821882901734     16.04749397349462
  H   -5.47206131314652      9.26256527776529     15.91898756014525
  H   -6.51913691268793      7.84202813115650     16.15704763237067
  C   -5.49476699702157      7.38749801144044     22.02160939522430
  C   -6.22608905184570      6.20809972178532     21.86946883895436
  C   -7.61353679896779      6.21467159650288     22.05376267649442
  H   -9.34699355846780      7.41285581734930     22.54773078234088
  H   -8.18881855722885      5.29367074479452     21.92112020971720
  H   -4.41228887384711      7.39164204885171     21.85286733976874
  H   -5.71254319948782      5.28260068175328     21.59279184863830
  C   -4.24044834152694      8.94700163726893     26.42502054712644
  C   -3.26366240212969      9.88079212514353     26.78425396394321
  C   -2.86287540491735     10.85811855437841     25.86633379759201
  H   -3.11163952653974     11.64870600651443     23.86435037320687
  H   -2.80879058045799      9.84319039994662     27.77848371921197
  H   -2.09286441706309     11.58563907519960     26.13937369210214
  H   -5.59280850266238      8.26105030649940     24.88289529274607
  H   -4.55451919213084      8.17985345894930     27.13913256861187
  H   1.27816571909510     11.23603364855122     18.02853777824259
  H   0.49456473476680     11.37712070973019     16.46113367415825
  H   -0.37552783557228     13.57807174375523     16.94647784640502
  H   1.31088701258483     13.58687251859297     17.48982649995677
