# Supplementary material for: Origins of Enhanced Enantioselectivity in the Pd-Catalyzed Decarboxylative Allylic Alkylation of N-Benzoyl Lactams
Source: Catalysts. Author manuscript; Available in PMC 2023 Nov 21. (PMC10662798; doi:10.3390/catal13091258)
Supplement: supplementary material [file NIHMS1937657-supplement-supplementary_material.zip › Supporting Information Files/structures/TS6a_iv.xyz]

93
Coordinates from ORCA-job TS1a_07_r2SCAN
  Pd  -3.48268431194226     10.58952154406814     20.90189694129546
  P   -4.87971760449344     10.07999924546328     22.54193124071256
  O   -2.63096007589872     11.00132401091086     18.91023213442039
  N   -5.44176316275818     11.13923946683092     19.85200322241480
  C   -5.97979147480648     11.53570038105140     22.83770545330194
  C   -6.31729402605269     11.90917895509420     24.14924428228906
  H   -5.94430674641611     11.31400056329543     24.98586545889037
  C   -7.12380281666074     13.01877012773832     24.41302855629719
  H   -7.36421079685507     13.27773550019678     25.44838289388839
  C   -7.62385379329590     13.78255028015887     23.35678546974780
  C   -7.31846765251817     13.42218373909283     22.04605029198726
  H   -7.71116378287458     14.00249082578535     21.20972277846194
  C   -6.50096272302851     12.31139503310499     21.76447309068136
  C   -4.29633220582646      9.65386527658065     24.22243456310403
  C   -4.62279668609251      8.45211291230425     24.87255607856927
  C   -3.40410064913399     10.54847583877625     24.84820099569662
  C   -6.07165185302807      8.73962433488017     22.14399200683455
  C   -8.31026651081969      7.80470471048640     22.00863921887691
  C   -7.45387963403624      8.85188480006275     22.36391138636143
  H   -7.86491220230573      9.76394608458286     22.80665812279950
  C   -0.34160513973103     11.27467202409205     18.45959199632103
  C   0.68014385029747     12.12555308450667     17.71776192667881
  C   0.05438797909918     13.37757651904993     17.10743394695672
  C   -0.85170570390004     14.05854672681341     18.11697526126006
  H   -1.30975769188175     14.97112578775678     17.70517877011112
  H   -0.26216350680490     14.36854697093072     19.00283213585201
  N   -1.91752977274873     13.14700494614082     18.54014570192474
  C   -1.67484317107214     11.75959653208176     18.60357726440672
  C   -0.23713183795925      9.78860013833059     18.21023574282836
  H   0.79910097160710      9.44248582880350     18.35858430263782
  H   -0.90170453974245      9.22551739232366     18.88087887989194
  H   -0.52274902142572      9.54210196252478     17.17120678090599
  C   -1.63227847287605     10.26059398720764     21.86689292708814
  H   -1.26600756353707      9.27604381196839     21.52893842196691
  H   -1.92524639042914     10.24638906257350     22.92465336175331
  C   -0.85907150861356     11.38217047431751     21.44589043524304
  H   -1.15122890911865     12.36137498317785     21.84984006038013
  C   0.16305278779391     11.36360940714673     20.47942262737826
  H   0.78140168668881     12.26574400157807     20.41372125253069
  H   0.72651162830993     10.43001137890536     20.36742777666993
  O   -6.99799165425382     12.71382785537223     19.46784386753978
  C   -6.25575683831033     12.00391848215219     20.34855308809959
  C   -5.58152785837509     11.15947816585181     18.39111202325715
  C   -6.59200495501530     12.30292205712918     18.14593706720167
  H   -6.15064019707257     13.17705810547951     17.64289742045975
  H   -7.49790992426695     11.99355272070432     17.60346358289134
  C   -5.99009220287806      9.77098420956915     17.82716813567729
  H   -4.59239502213084     11.40370342386761     17.96859917777656
  C   -7.29871146741034      9.28718558481296     18.46140817162577
  H   -7.59533294962711      8.31569972772481     18.03438508015814
  H   -7.18248589107089      9.15432164561224     19.54751351976177
  H   -8.13134329185699      9.99013963007239     18.28853666260984
  C   -4.86781757697541      8.77124901911017     18.13151407408677
  H   -5.13672418287495      7.76861706825209     17.75966754450658
  H   -3.92128915703181      9.08349129855258     17.66403690780360
  H   -4.68673958958528      8.70547011546554     19.21564656874407
  C   -6.14642281954627      9.89787131068327     16.30591721191954
  H   -6.97320348723347     10.57038501536157     16.02262395326646
  H   -5.22033787243015     10.28051582642044     15.84467481535230
  H   -6.36033345921171      8.91223481788965     15.86165605421351
  C   -5.56164124626857      7.56030247684737     21.57315098140456
  C   -6.41742084168159      6.51000189493025     21.23495248615993
  C   -7.79533175566533      6.63304371970280     21.44608887233077
  H   -9.38717392245078      7.90666486159814     22.17330106613305
  H   -4.48554214013984      7.48220387814234     21.38358186653661
  H   -6.00835086184882      5.59789206191952     20.79037253756720
  C   -4.07570251865267      8.15664000168674     26.12495631918338
  C   -3.20147081438432      9.05502758303659     26.74442767242299
  C   -2.87040920616262     10.25433268438710     26.10399459448577
  H   -3.14487387162491     11.48958977266985     24.35057024864149
  H   -2.18552587497919     10.96178897015791     26.58075761104578
  H   -5.31404278613365      7.74742216493819     24.40171213258718
  H   -4.34167943759669      7.21911074732715     26.62247630156932
  H   1.51372014584383     12.41283946649232     18.38724938813277
  H   1.14270002033445     11.52017180128590     16.91834427276534
  H   0.83052878208095     14.08605649093733     16.77522576372691
  H   -0.54319180746052     13.10572024680719     16.21858908187173
  C   -3.07867579116443     13.68600341791704     19.13139881706348
  O   -3.48300046392260     13.34150646246610     20.23436244511380
  C   -3.86123928230916     14.65332998287969     18.30587223159439
  C   -4.80322167622699     15.47154966681768     18.95401034785031
  C   -5.64956035026748     16.29350354558595     18.21125401236656
  C   -5.57113733297592     16.30234725870504     16.81269238875797
  H   -6.38066250215805     16.92740732080302     18.72147801420853
  H   -4.86427024264668     15.42769676798166     20.04478587403101
  C   -3.78985843066703     14.66381356828634     16.90100580793185
  C   -4.64168345324739     15.48474169376101     16.15921898186604
  H   -6.24037819666753     16.94284826853626     16.23062519139667
  H   -4.58988864185018     15.47855967403255     15.06648002046319
  H   -3.08558175051192     13.99642598652749     16.39491986249136
  H   -8.46828634330418      5.81696716225439     21.16671361837048
  H   -8.25597490869621     14.65358650138739     23.55023056013591
  H   -2.77645906454812      8.82070916841064     27.72481194342084
