# Supplementary material for: Origins of Enhanced Enantioselectivity in the Pd-Catalyzed Decarboxylative Allylic Alkylation of N-Benzoyl Lactams
Source: Catalysts. Author manuscript; Available in PMC 2023 Nov 21. (PMC10662798; doi:10.3390/catal13091258)
Supplement: supplementary material [file NIHMS1937657-supplement-supplementary_material.zip › Supporting Information Files/structures/TS7a_viii.xyz]

93
Coordinates from ORCA-job TS1b_08_r2SCAN
  Pd  -1.94733803978975      5.55408860610621     16.32599877015676
  P   -1.93562545195748      5.81126648597662     18.51925028877813
  O   -2.45345870812610      5.96089326067517     14.19109975672871
  N   -4.07652339159525      6.25546712314579     16.53081572394464
  C   -2.67842543158204      7.42304623765324     19.00134848200411
  C   -2.10635858473081      8.18427574110838     20.03413249937323
  H   -1.21642252135443      7.80799452470062     20.54468646754801
  C   -2.65778684937198      9.40373854049730     20.43384912806798
  H   -2.18838975013448      9.96942810352416     21.24400789025337
  C   -3.80994980541326      9.88534585748673     19.80862261734237
  C   -4.39555314479843      9.14675330413001     18.78183920113233
  H   -5.29343341358873      9.51341643766879     18.28187472967508
  C   -3.84427615643559      7.92379525975340     18.35570390118063
  C   -0.36991254054107      5.75055899726916     19.46529145425788
  C   -0.18214311630134      4.94470300685103     20.59964460500765
  C   0.70400986400377      6.52412785563234     18.98625427032445
  C   -3.01175042077740      4.59434422845292     19.37758189518992
  C   -4.76604113332451      3.98785925036302     20.94486975606080
  C   -3.95127152452103      4.95961991729706     20.35469814451804
  H   -4.05543174955800      6.00788197974430     20.64940103178009
  C   -0.54590593697470      6.40692321760868     12.88928313946565
  C   0.03715628784680      6.50217652600393     11.49432653324342
  C   -0.81075877200384      5.78880232774459     10.44027339948286
  C   -1.47407771801741      4.54566054965689     11.02238102759638
  H   -0.71554141610974      3.82160530016653     11.36607939836728
  H   -2.08405369477419      4.04179177277528     10.26051777038585
  N   -2.35003682819354      4.94099112893061     12.13103116453139
  C   -1.83875403613943      5.86113762904599     13.09861136063735
  C   -0.13423005488322      7.49791084296523     13.84302257258849
  H   -0.36666220094918      7.22935159105092     14.88675067258872
  H   0.94582624891968      7.70448296935332     13.75987533649971
  H   -0.67367994483395      8.43643017903384     13.62086295783092
  C   -0.06371460975882      4.65856881586499     16.18969090564288
  H   -0.10559916476209      3.90140667329431     16.98855816713393
  H   0.71152100608144      5.41335052275768     16.39887572451035
  C   -0.06817182624603      4.14429847017442     14.85475737164030
  H   -0.65510797160852      3.23444379822145     14.66468583985311
  C   0.53752262791237      4.77580000505276     13.76504252853279
  H   1.35798810414409      5.47349365422227     13.96893342256786
  H   0.66301343890483      4.19964968965727     12.84435068105719
  O   -5.73882831054547      7.71223424252572     16.91799923864112
  C   -4.51558447672510      7.23433696230171     17.24296144513773
  C   -5.11573452976805      5.88026253838038     15.55987189911306
  C   -6.14809379122765      7.01370191293846     15.71663966945792
  H   -6.11640669919356      7.73276918238618     14.88300632327174
  H   -7.18351749842780      6.67785904894418     15.86712169906260
  C   -5.65375401585908      4.44175480351669     15.80840963512497
  H   -4.66464688111033      5.89976429408066     14.55666908353614
  C   -6.22500299467561      4.29957881985833     17.22345087606891
  H   -6.62198044248805      3.28293283197115     17.37654716216684
  H   -5.45017884714256      4.47215524952767     17.98605209019815
  H   -7.05242653485512      5.00584053494911     17.40781177383643
  C   -4.50433170964995      3.44576606210805     15.60911869737083
  H   -4.86061673719213      2.41259362808639     15.75645256969286
  H   -4.08496663069795      3.52782510600912     14.59418169619295
  H   -3.68418331837927      3.63495858830365     16.32230263513182
  C   -6.73799138020797      4.15059603885688     14.76049091522713
  H   -7.62290955710157      4.79673099746203     14.88523067178071
  H   -6.34445841984776      4.29796105297840     13.74194969848226
  H   -7.08147799217671      3.10734891300016     14.85373876504213
  C   -2.89310447913942      3.24209837080234     19.01067932716348
  C   -3.69746224972978      2.27294011236354     19.61262766874697
  C   -4.64100934982599      2.64535145910831     20.57681083890956
  H   -5.50413277789813      4.28445352474091     21.69601053622086
  H   -2.17452733810385      2.95713308886753     18.23502105920725
  H   -3.59814477489238      1.22456976730142     19.31639849559608
  C   1.05787234199642      4.92012847650963     21.24650133967208
  C   2.11545186519428      5.70208587166765     20.77384558470759
  C   1.93459661476093      6.50820182485709     19.64370610608653
  H   0.56330349356530      7.14205487597341     18.09262094842373
  H   2.76033768177769      7.11834600210503     19.26604245683496
  H   -1.00792872632304      4.33731241642356     20.98113029488389
  H   1.19496419564291      4.28764744813655     22.12868108973284
  H   1.06845950921261      6.09668989830627     11.49938773289358
  H   0.14816288517033      7.56715740569149     11.21875050834431
  H   -1.60867746080406      6.45922675598287     10.07681371603666
  H   -0.20156571327180      5.50770380215684      9.56536866012343
  C   -3.72237713095284      4.71348867173550     12.04764699599461
  O   -4.56519079126447      5.51603330861214     12.42976081810361
  C   -4.14749573055305      3.38216963592473     11.50474543270975
  C   -3.40945567621827      2.21259891749875     11.75331340949608
  C   -5.38166884052997      3.29123668997769     10.84171360139463
  C   -5.85680311124916      2.05373091322654     10.40715409387983
  C   -5.11485427342586      0.89220794554770     10.65263227890394
  C   -3.89532274715816      0.97271140565999     11.33335656731328
  H   -2.46556140051560      2.27968097463698     12.30237046595034
  H   -5.95716369910277      4.20734347066664     10.68247844430934
  H   -6.81352520147566      1.99066669210992      9.88044675511267
  H   -3.32384443784298      0.06399276788812     11.54415840363517
  H   -5.49255073012798     -0.07926189043556     10.32004953730857
  H   3.08374640021869      5.68038178621885     21.28242550719695
  H   -4.25374661469722     10.83574214971641     20.11729873071681
  H   -5.28272263382124      1.88842427021809     21.03723546237072
