# Supplementary material for: Origins of Enhanced Enantioselectivity in the Pd-Catalyzed Decarboxylative Allylic Alkylation of N-Benzoyl Lactams
Source: Catalysts. Author manuscript; Available in PMC 2023 Nov 21. (PMC10662798; doi:10.3390/catal13091258)
Supplement: supplementary material [file NIHMS1937657-supplement-supplementary_material.zip › Supporting Information Files/structures/TS7c_iv.xyz]

86
Coordinates from ORCA-job TS4b_04_r2SCAN
  Pd  -2.20846397253030      4.79649563142261     16.17730809848674
  P   -2.05794698293579      5.31954834942211     18.32153416910371
  O   -2.86047274908636      4.86663519027795     14.06705745837179
  N   -4.23094233921965      5.86534578352129     16.44442586957850
  C   -2.47954994399594      7.09145129480204     18.59712222509869
  C   -1.78609445658027      7.82324485585149     19.57687167977459
  H   -1.03480047452701      7.31781741378039     20.18834036013803
  C   -2.03794499349524      9.17894857372564     19.79496733188033
  H   -1.48512715635561      9.71238820522527     20.57360348830177
  C   -2.99491140675290      9.84368571194177     19.02307559367582
  C   -3.69765508939415      9.14237616163693     18.04702423001563
  H   -4.45047643836371      9.64710117784860     17.43941741219001
  C   -3.46326308869408      7.77155942918847     17.82079963644521
  C   -0.47624593802935      5.12162619207557     19.22363383272267
  C   -0.34026126751528      4.36651710576633     20.39923454078857
  C   0.66333916863872      5.73234597015346     18.66585410560094
  C   -3.27452924055369      4.40089501981171     19.33745141317848
  C   -5.19288858887657      4.27526638656677     20.82094487069230
  C   -4.24843392981169      5.03558945270297     20.12243504934361
  H   -4.27581603935013      6.12757836126567     20.18274155497618
  C   -1.04328891562114      5.64192369638745     12.78794338380733
  C   -0.40311585327941      5.81029233676517     11.43313374634310
  C   -0.84509534512683      4.75255126766370     10.42947632727970
  C   -2.34398591180161      4.53685662545450     10.53575372555262
  H   -2.70850096572711      3.77161398406015      9.84020374275008
  H   -2.88465557937260      5.47672288846071     10.31434093796446
  N   -2.69652230044122      4.08959398776700     11.88842180698223
  C   -2.23699785782785      4.90419347476380     12.96448488826700
  C   -0.75691878509854      6.73690410179527     13.77726973069683
  H   -0.97139650649528      6.42197445203090     14.81523707972273
  H   0.29790012447937      7.05223879447101     13.71863379729987
  H   -1.37871975124708      7.62985155449952     13.57680813910807
  C   -0.38209217804952      3.78008758470182     16.04087522325102
  H   -0.48426588176629      3.00354498590253     16.81532828047201
  H   0.39258116394613      4.51545313713317     16.30807908662740
  C   -0.32580071400817      3.30674619567791     14.69231665807801
  H   -0.85775692295832      2.37579156145104     14.45563868281014
  C   0.24869451821280      4.00929739115965     13.64245037861126
  H   0.96902608711608      4.80327327838342     13.86836345371394
  H   0.37650005701637      3.51132440239302     12.67763452358085
  O   -5.18745994851678      7.88143578356839     16.16439690065122
  C   -4.27187370466539      7.10814036369530     16.79677346459415
  C   -5.34990095964802      5.63013115205150     15.51853734609087
  C   -5.73882336187770      7.05895447371165     15.10905172238939
  H   -5.26299849562983      7.36458910375169     14.16277122035352
  H   -6.81813617950502      7.25665256155468     15.05952603109266
  C   -6.47599435462218      4.79803702192693     16.19726534566248
  H   -4.96791271939533      5.06735181203454     14.65402521869221
  C   -7.09781359610817      5.55587959966494     17.37676098102721
  H   -7.87043558041963      4.93637851554091     17.85983755995066
  H   -6.33951812710134      5.78969661085141     18.14106185804232
  H   -7.57789576321155      6.49753176419500     17.06395511134581
  C   -5.87908627206838      3.48065234603586     16.70590309754349
  H   -6.67047760923299      2.83651973698279     17.12222223078922
  H   -5.37969150178224      2.92738220924139     15.89456829627346
  H   -5.13430333752804      3.66307803703792     17.49215678790170
  C   -7.54528744282834      4.49633717721536     15.13931137535096
  H   -8.01076431820946      5.41314651536183     14.74120041890917
  H   -7.11780928649199      3.93754503202340     14.29006415179123
  H   -8.35048197309727      3.88230355055564     15.57378455632262
  C   -3.25351464234545      2.99553049742623     19.27007494555642
  C   -4.18131080828832      2.24027848713708     19.98828352443022
  C   -5.15933239341053      2.87975015707490     20.75943038317508
  H   -5.95742956575345      4.77985123171904     21.41920122615983
  H   -2.51496244181833      2.49660516517368     18.63332341189407
  H   -4.15444294714572      1.14830443734003     19.92956791836175
  C   0.91325948383371      4.22617939890352     21.00434564162150
  C   2.03796203574730      4.84188756018456     20.44890371032620
  C   1.90912984533907      5.60076418819880     19.27979717361317
  H   0.56363265805373      6.32426567771496     17.74946679279186
  H   2.78550440415634      6.08504192960551     18.83927857322269
  H   -1.21647255975472      3.89176546672382     20.84934208236111
  H   1.00737266819601      3.63557633857673     21.92043971548478
  H   0.69881232438225      5.81685018040432     11.53996656326592
  H   -0.66116801508514      6.81720204119917     11.04346986866700
  H   -0.33614870952001      3.79214493699833     10.62035519333645
  H   -0.58236474856746      5.05394898477303      9.40212709837204
  C   -3.54942450347503      2.99268364299333     11.99130956100013
  O   -4.02570367768295      2.48309028393145     10.98216324206597
  C   -3.87846228620354      2.41870408171524     13.34787163366660
  H   -3.19632807586917     10.90650964693297     19.18200671100805
  H   -5.89825756709829      2.28841213833753     21.30793764211985
  H   3.01639563523298      4.73009606263720     20.92505038939978
  H   -4.72337929437897      2.97666593392434     13.77716487332530
  H   -3.05839525507667      2.48472411311785     14.07107056347065
  H   -4.19312058604817      1.37932208234553     13.18793137324349
