# Supplementary material for: Origins of Enhanced Enantioselectivity in the Pd-Catalyzed Decarboxylative Allylic Alkylation of N-Benzoyl Lactams
Source: Catalysts. Author manuscript; Available in PMC 2023 Nov 21. (PMC10662798; doi:10.3390/catal13091258)
Supplement: supplementary material [file NIHMS1937657-supplement-supplementary_material.zip › Supporting Information Files/structures/TS2_iv.xyz]

82
Coordinates from ORCA-job TS6b_04_r2SCAN
  Pd  -2.30891170135767      5.04331428217311     16.29060878058695
  P   -2.11790598423224      5.51497335058199     18.44028870100944
  O   -2.89246544428101      5.29935000532104     14.15734408067387
  N   -4.21895571892389      6.28290819282245     16.52091500484493
  C   -2.40150048854812      7.30142591750153     18.76720397983323
  C   -1.58662025082958      7.99193025740447     19.68092084276273
  H   -0.78872042041495      7.45247645717826     20.19708800379243
  C   -1.78318540733036      9.34578336906027     19.95895711498272
  H   -1.13373642868612      9.84868706317221     20.68145605591304
  C   -2.81489227238292     10.04511999924873     19.32681503039824
  H   -2.98157074446788     11.10418673074236     19.54137277149390
  C   -3.63414121476879      9.38423328186177     18.41461997146762
  H   -4.43904922412768      9.92015595101232     17.90920641468206
  C   -3.44251480018655      8.02186015118201     18.11209496215599
  C   -0.57861738122964      5.14324039958343     19.35976713918872
  C   -0.55284153715346      4.44902680199460     20.58006266783199
  C   0.63576807864338      5.54416368764294     18.77192798829440
  C   -3.42703402620980      4.70755268901607     19.44801821466303
  C   -5.20390451297356      4.73198165984932     21.10533342791217
  C   -4.20050084449696      5.39853380670195     20.39416490558010
  H   -4.02525126263807      6.46370538961948     20.57118319715866
  C   -0.97020210397066      5.27853249738230     12.80460774315066
  C   -0.43418987469986      5.18831795739466     11.38477239371302
  C   -1.49524588950278      4.81310436279324     10.34867065733255
  C   -2.36760258597214      3.66904214812351     10.85552995399088
  H   -1.72789577619293      2.79442095037084     11.07094845517999
  H   -3.07984647752425      3.34110586229712     10.07964499091440
  C   -3.11890905184032      4.09848867741940     12.11707365229453
  H   -4.04835498290916      4.63771410441871     11.85343930323600
  H   -3.44759521295149      3.22424950421532     12.71115017375690
  C   -2.33535223740095      4.99260876553783     13.05843226404369
  C   -0.29827625658433      6.29979866369088     13.68504473664635
  H   -0.56233561179006      6.15778190374375     14.74705535389291
  H   0.79856618935503      6.25435876743221     13.57998015232048
  H   -0.61815662948055      7.32005818175764     13.40550970720372
  C   -0.69954035026085      3.70132045383904     16.17438087341391
  H   -0.87648546801538      3.05687028156521     17.04939468342595
  H   0.24011094399718      4.26770015448116     16.27374519523173
  C   -0.92706794747248      3.10086847954080     14.90100563554843
  H   -1.72422889351129      2.34749748001315     14.83344091581254
  C   -0.28969813501746      3.49046055422282     13.71443303985861
  H   0.69870564394500      3.95774730315315     13.79680423761855
  H   -0.40650447839905      2.84527132723182     12.83818222067313
  O   -5.38722970084627      8.19045024068804     16.73492079709406
  C   -4.33100079220614      7.42496646125143     17.10766097201628
  C   -5.36016546264423      6.11149761229009     15.61325523923692
  C   -6.04021628679959      7.49668129726071     15.65005791216988
  H   -5.87393344768397      8.07964232144916     14.73014905529836
  H   -7.11695149727590      7.47330700051681     15.87129100452563
  C   -6.25504442691809      4.90988003558809     16.02796594498925
  H   -4.95019927152194      5.88993477564758     14.61489685793680
  C   -6.78657432578333      5.08388660554936     17.45485565775840
  H   -7.43201376248280      4.23429586418728     17.73022732019139
  H   -5.96084039120203      5.12389303008855     18.18158119732085
  H   -7.38756083958389      6.00247321098114     17.56540385389140
  C   -5.42077828553749      3.62645436499348     15.93690528873669
  H   -6.03404672031699      2.74883914146432     16.20068054491327
  H   -5.02166334723226      3.48736652682673     14.91935967920706
  H   -4.55874222345653      3.66713113207826     16.62253005190292
  C   -7.41881912272350      4.81371560601337     15.03210726304824
  H   -8.08183220679239      5.69377343293733     15.07283360240664
  H   -7.04740340690836      4.71231355874979     13.99851062079042
  H   -8.03748375039124      3.92937830136259     15.25490229487857
  C   -3.66573682864604      3.33814608290636     19.23582657917087
  C   -4.65778589110724      2.67231857161260     19.95806771445950
  C   -5.43423575249309      3.37027916916020     20.89012626410615
  H   -5.80891356059607      5.28265304009050     21.83185338115993
  H   -6.22151576529048      2.85244816024044     21.44585376465721
  H   -3.07478171580794      2.80040542821795     18.48672371992063
  H   -4.83473156543757      1.60710490581311     19.78249775026189
  C   0.66750506955251      4.16817654405001     21.20321126592466
  C   1.86866695757711      4.58216696979344     20.62060752137947
  C   1.85013745809786      5.27512854393908     19.40453566421994
  H   0.61801980589628      6.07371031532110     17.81307718728420
  H   2.82116442413261      4.36066133633481     21.11094275001039
  H   2.78735847794427      5.59701546391325     18.94107530935788
  H   -1.48900307010788      4.12994675307022     21.04712760433680
  H   0.67722577920223      3.62532488338096     22.15310987856844
  H   0.40499996666229      4.46467907214834     11.34157354170843
  H   0.01396135794227      6.16261158666119     11.11609919679411
  H   -1.01476914506081      4.54954416682835      9.39105044844648
  H   -2.13807996135814      5.69090066229816     10.14876970543212
