# Supplementary material for: Origins of Enhanced Enantioselectivity in the Pd-Catalyzed Decarboxylative Allylic Alkylation of N-Benzoyl Lactams
Source: Catalysts. Author manuscript; Available in PMC 2023 Nov 21. (PMC10662798; doi:10.3390/catal13091258)
Supplement: supplementary material [file NIHMS1937657-supplement-supplementary_material.zip › Supporting Information Files/structures/TS7b_vi.xyz]

102
Coordinates from ORCA-job TS2b_06
  Pd  -2.64029854738945      5.49506777768136     15.87630217092307
  P   -2.31434346683877      5.07699358962032     18.02681491541238
  O   -3.54624127734600      5.31252903412845     13.94475049377664
  N   -4.39902893625158      6.69213467680709     16.77915842400274
  C   -2.23710370419200      6.64444955714374     18.97332190874519
  C   -1.29787641351527      6.82264841949369     20.00323356322722
  H   -0.61690649589026      6.00516586643099     20.25297192487402
  C   -1.22390367581836      8.01016409140443     20.72665575092713
  H   -0.48891351176708      8.12317245280709     21.52828122338860
  C   -2.11041512700736      9.05256778266836     20.42683055786328
  C   -3.05060588769027      8.90480396849511     19.41071254439284
  H   -3.73593313886121      9.71983761757240     19.17825402609822
  C   -3.13165779726914      7.71112840534300     18.66687701426355
  C   -0.89231143891687      4.07447965187773     18.59162041555859
  C   -1.06524611497844      2.81648043282497     19.19635082736063
  C   0.41254207205517      4.50236153838808     18.27261622000784
  C   -3.76483106593028      4.24146091258084     18.79321058143713
  C   -5.41021635883888      4.00249912176436     20.56447903677316
  C   -4.28172419990079      4.63459162460230     20.03783702408570
  H   -3.81217323365355      5.44488711803586     20.60199663483194
  C   -2.64681454264293      5.17449863108917     11.79251525148000
  C   -2.22814755787979      4.30650917325014     10.63159460717533
  C   -2.26250236159631      2.82023370846365     10.97553584842987
  C   -1.70507418439559      2.59445105112018     12.37352916689419
  H   -0.65526884166137      2.93587552842472     12.41787343785840
  H   -1.70882139859387      1.52610385709435     12.63011920509874
  N   -2.53701915594250      3.30388593005261     13.35335932803599
  C   -3.00577480495991      4.61676317402451     13.03522260423326
  C   -3.18185063578231      6.53646329696695     11.46087803845606
  H   -3.20753881822245      7.18051751353625     12.35091997696369
  H   -2.57019902008417      7.01990629778105     10.68094204471745
  H   -4.21356584918763      6.46799648755406     11.06814975965419
  C   -0.65469591537293      5.77614182517874     15.22520070919249
  H   -0.14346159636243      4.80170074074579     15.20259985495767
  H   -0.30175569306334      6.41222663663443     16.04944504652116
  C   -0.77180791763073      6.46214998826239     13.97231352813317
  H   -1.03543921852577      7.52740436377391     14.01218193642197
  C   -0.63024468049197      5.87307557798492     12.72778768983624
  H   -0.54265708256773      6.49754063340826     11.83533601777660
  H   -0.17334058781804      4.88170190317564     12.65890390405466
  O   -4.84707169181460      8.80292239474716     17.42545303649285
  C   -4.13269309521700      7.66326167576098     17.59115264315130
  C   -5.50555565276761      7.12051466159773     15.90491685976026
  C   -5.65255662519494      8.62070014864488     16.24231603600769
  H   -5.25049676822519      9.28100703432933     15.45729745564009
  H   -6.67678520627846      8.93434576022071     16.48666706059644
  C   -6.78109420282786      6.25906569996571     16.12779999317917
  H   -5.18792090032176      6.96954528789870     14.85916669520983
  C   -7.19442028592044      6.27345560161942     17.60418016909889
  H   -8.11859312034088      5.69159043784482     17.74755942075998
  H   -6.41394388937239      5.81989395258257     18.23552271071506
  H   -7.38716780946976      7.29488007512183     17.97518766880556
  C   -6.47748854272364      4.82741813015276     15.68180358009366
  H   -7.35703012511733      4.18130000444611     15.83698567255380
  H   -6.19211172192687      4.78607538748906     14.61999089304100
  H   -5.63752217365957      4.40526177423686     16.24583704323220
  C   -7.90781142869820      6.82312252985244     15.25094928631876
  H   -8.22997869112953      7.83050429946135     15.56182177753195
  H   -7.60000732422063      6.87007410068020     14.19285363130143
  H   -8.79092222103303      6.16734131862506     15.31158950545313
  C   -4.37942884393376      3.19363548038316     18.08859383256611
  C   -5.49821027497699      2.55239081763874     18.61879608191824
  C   -6.01749188860373      2.96247674846359     19.85268655978627
  H   -5.81753161154745      4.31660177487836     21.52830266406005
  H   -4.01127153532213      2.90146545659064     17.09974083474013
  H   -5.97983656152483      1.74608866489312     18.05910582805328
  C   0.03503597407181      2.00646647390965     19.47168185207677
  C   1.32477068818248      2.44336834871993     19.14904359309878
  C   1.51422937442290      3.69630870217693     18.55232970306246
  H   0.57051088077960      5.47587406589210     17.80153845345824
  H   2.52232110594783      4.03804106051433     18.30548707218857
  H   -2.06718623267825      2.46142733269903     19.44869036827554
  H   -0.10967417534441      1.03014047398555     19.94128118215904
  H   -1.21270077345389      4.59743837050961     10.29505179905491
  H   -2.88705408716548      4.51012683262312      9.76693971237686
  H   -3.30040159626406      2.44604675137074     10.94706724618109
  H   -1.68144041448691      2.23091967104144     10.24783371365220
  C   -3.02814722684259      2.62505190197444     14.46852219120380
  O   -4.15281347593352      2.80609625090051     14.91729204286110
  C   -2.09210801828559      1.67961750267477     15.16135268186404
  C   -2.64504806537150      0.61113800336878     15.88696330137413
  C   -0.70678836539676      1.90661288390007     15.22480264354297
  C   0.11067208521371      1.07811402373552     15.99511901873176
  C   -1.82521406787327     -0.22745640013781     16.64318490306973
  C   -0.44604572278047      0.00560911408658     16.69993259373008
  H   1.18511781185086      1.27183665561294     16.05755211130418
  H   0.19969986349663     -0.64325607736923     17.29908195652306
  H   -0.27496301370292      2.75313004208876     14.68646275011736
  H   -2.26260676245860     -1.06558695400473     17.19371197995346
  H   -3.72680812066122      0.45558630886782     15.84455607250251
  C   -2.02472824532806     10.32365684554814     21.22516425817743
  C   -7.27270008772054      2.31686896857721     20.36923875734609
  C   2.48937770772227      1.52506021857004     19.37663100457034
  F   -2.91921800022801     11.24409822078091     20.83163020770187
  F   -2.23585881113452     10.09451699934016     22.54059352143367
  F   -0.79974207555709     10.88553559907649     21.12882587930734
  F   -8.37171072263658      2.81144692426841     19.75373787526377
  F   -7.27929191112192      0.98558954460139     20.15463007781716
  F   -7.44437063747312      2.51137680603981     21.68990952468130
  F   2.36164928185998      0.81177087966734     20.51207531021643
  F   3.66028980958926      2.18350176785233     19.44112584127615
  F   2.60819640171389      0.62005671021768     18.36949864593066
