# Supplementary material for: Origins of Enhanced Enantioselectivity in the Pd-Catalyzed Decarboxylative Allylic Alkylation of N-Benzoyl Lactams
Source: Catalysts. Author manuscript; Available in PMC 2023 Nov 21. (PMC10662798; doi:10.3390/catal13091258)
Supplement: supplementary material [file NIHMS1937657-supplement-supplementary_material.zip › Supporting Information Files/structures/TS5b_iii.xyz]

102
Coordinates from ORCA-job TS2a_04
  Pd  -3.73993016589800     10.53737565409334     20.37912883454560
  P   -4.86404939981915     10.43163791310613     22.28217815013723
  O   -3.09882999752528     10.84393767714575     18.31442832246707
  N   -5.82236168308058     10.71946112864472     19.53321753173628
  C   -6.09853417424635     11.78759238546402     22.37912148700564
  C   -6.29046471571144     12.49147272506074     23.57861276910814
  H   -5.68368859653695     12.24182907514563     24.45168540274821
  C   -7.25430779644518     13.49306979596712     23.69709772803124
  H   -7.38536534397071     14.02087947279272     24.64408149350268
  C   -8.06160489047057     13.80033718351728     22.59875473581207
  C   -7.88433231667998     13.12687861728910     21.38961259390477
  H   -8.50060127936572     13.37756651644203     20.52422002308547
  C   -6.90349343080044     12.13310825061150     21.25380469905172
  C   -4.04585410997606     10.48043484033600     23.91822003135785
  C   -4.31251707412400      9.57046909963691     24.95213009384902
  C   -3.05499763019990     11.46486867347306     24.10644772709394
  C   -5.90997718630925      8.92296259877648     22.37046234100401
  C   -8.03415580993067      7.77315147744815     22.63672136056750
  C   -7.28311213625377      8.95170679937953     22.65556796068083
  H   -7.77889399798459      9.89911965497981     22.88349269942792
  C   -0.98571506802476     11.46872749914608     17.48196633610464
  C   -0.06520309198053     12.60768941891141     17.12052051796891
  C   -0.17708215908092     13.74553833578503     18.12629735631201
  C   -1.62353709342098     14.17896245884601     18.25576850072953
  H   -1.74538913102252     14.93231451652471     19.04905690613704
  H   -1.95718985084415     14.65147294076168     17.31009855967565
  N   -2.50958060976614     13.04154749090624     18.55741982364927
  C   -2.25586023611951     11.75335801747120     18.04436107613158
  C   -0.85463106742527     10.22012099803428     16.65611695102688
  H   0.18078333289839      9.83926451716193     16.66983528005939
  H   -1.53115860754345      9.43381716146339     17.01919096634146
  H   -1.11006800801865     10.42428152001904     15.59948597572473
  C   -1.80378003507471     10.12030604596546     21.11079325465574
  H   -1.77240476032454      9.07529685617320     20.74889379207013
  H   -1.88241607358739     10.17375322408543     22.20471946688381
  C   -0.77875865223914     10.95146152744438     20.55524740883909
  H   -0.53657783437307     11.88393909982876     21.08605993794738
  C   -0.12023711659427     10.68804211595826     19.35934264962455
  H   0.81714580093837     11.20942553381856     19.14140677050651
  H   -0.19968579132579      9.67145598134887     18.96174123766498
  O   -7.67813375053436     11.87024146309030     19.01721255819472
  C   -6.74962124462588     11.52223295212181     19.92709202767547
  C   -6.08120183841830     10.36998942813636     18.12771632076026
  C   -7.27195452561607     11.27913046086779     17.75837567336255
  H   -6.98286506563228     12.10002061316442     17.08786044119083
  H   -8.14420901777735     10.74798668879266     17.35156625813008
  C   -6.31163391241178      8.84448815404697     17.94567648210153
  H   -5.18474871107880     10.65181049607130     17.55411624087257
  C   -7.48859519746892      8.35651227582271     18.79768497253151
  H   -7.64911866564366      7.27601389159716     18.65345499852108
  H   -7.29479554198023      8.52539738470598     19.86790370324266
  H   -8.43115418219418      8.86627975923976     18.53636471323099
  C   -5.03254773266942      8.10379031854627     18.35547620352859
  H   -5.15129640552736      7.01802262069557     18.20572893904444
  H   -4.16863225851672      8.45198140657261     17.76768121975418
  H   -4.79893396604667      8.28095643316139     19.41824431137978
  C   -6.58167895124103      8.57753792910988     16.45870971821364
  H   -7.51043336116165      9.05719658797314     16.10846350286568
  H   -5.75033929875511      8.94511882533558     15.83460619263358
  H   -6.68603621187410      7.49534490960522     16.27938548496823
  C   -5.29205032037445      7.69070059306063     22.08757851521072
  C   -6.03313975532026      6.51205919172536     22.08296922967454
  C   -7.40928513182212      6.55671639405531     22.34836708727645
  H   -9.10587623788026      7.80052516502616     22.84624502523307
  H   -4.22333767134190      7.66536971638316     21.85052488564558
  H   -5.54979920774759      5.55739981386161     21.85855607009512
  C   -3.61532632736805      9.64966346727746     26.16111637219108
  C   -2.64981593212033     10.64415043670856     26.34246187769110
  C   -2.36923630115210     11.55564885482928     25.31377539384399
  H   -2.83352993851036     12.16213938065146     23.29211801160064
  H   -1.60553430103253     12.32492718780544     25.45916264364788
  H   -5.07417133764104      8.79702657884174     24.82133204848295
  H   -3.82810678369392      8.94267237704180     26.96598267058393
  H   0.97379816513387     12.23523884460513     17.06819555232187
  H   -0.29541835006172     12.98090832640667     16.10105356357489
  H   0.19794167569655     13.41620763760997     19.10992409325691
  H   0.42760840157242     14.61389730552662     17.81853514915091
  C   -3.84849761230121     13.40231276455938     18.86151284847360
  O   -4.79219157057020     13.08650846666727     18.15490458139652
  C   -4.03380980680169     14.21368743135545     20.09837488847717
  C   -5.18249162308860     15.01178105805953     20.22183361722213
  C   -5.41586885049633     15.73076448018342     21.39425441133107
  C   -4.50882463018777     15.64839151491951     22.45764088666112
  C   -3.36696958249908     14.84671418014674     22.34535458094829
  C   -3.12934365315947     14.12860180786888     21.17220064989475
  H   -2.25654883791368     13.47616506115014     21.07225859077536
  H   -2.66301226752582     14.77984877401392     23.18055291894133
  H   -4.69435773253039     16.20970578219688     23.37835558533888
  H   -6.31012400806738     16.35376761014577     21.48257118534313
  H   -5.88449838638227     15.05228602976463     19.38408004293995
  C   -8.20343556046268      5.28321804531169     22.26333813071883
  C   -1.88687036002491     10.76425969886380     27.63224899246326
  C   -9.11921624229386     14.86370207634565     22.67605124950639
  F   -9.17467932435184     15.44478839105272     23.88746115517072
  F   -8.90132168842876     15.84894237564095     21.77287325949054
  F   -10.34715924215026     14.37131650509682     22.40997626116182
  F   -2.07325081861020     11.97499208440874     28.20493827053963
  F   -0.55675123233791     10.63662494762843     27.43683573442247
  F   -2.24920483217210      9.83725847711345     28.53477235207920
  F   -8.36598951699691      4.88885669619490     20.97951520834306
  F   -9.43162188517822      5.40627355449436     22.79593767484014
  F   -7.58727375437202      4.26616351777743     22.90070001866122
