# Supplementary material for: Origins of Enhanced Enantioselectivity in the Pd-Catalyzed Decarboxylative Allylic Alkylation of N-Benzoyl Lactams
Source: Catalysts. Author manuscript; Available in PMC 2023 Nov 21. (PMC10662798; doi:10.3390/catal13091258)
Supplement: supplementary material [file NIHMS1937657-supplement-supplementary_material.zip › Supporting Information Files/structures/TS5c_iii.xyz]

86
Coordinates from ORCA-job TS4a_05_r2SCAN
  Pd  -3.54756563372029     10.18535180281591     20.81864268849119
  P   -4.82658648511259      9.91635434498559     22.60795613667596
  O   -2.73247243369064     10.82852205796024     18.88702298287706
  N   -5.49144981929000     10.76213723398103     19.88076375855321
  C   -5.86909728479934     11.41063928605165     22.84728478225160
  C   -6.06726582423201     11.94079643475065     24.13329054967686
  H   -5.61158686258914     11.44216875116515     24.99229277138439
  C   -6.84168904048355     13.08441973383805     24.34031306122013
  H   -6.97705483400100     13.46907269203859     25.35542253874204
  C   -7.44749664140332     13.72138384498558     23.25435242761080
  C   -7.27152656296729     13.20932207216485     21.97011864987720
  H   -7.73639317787019     13.69712431527701     21.11189384764015
  C   -6.48439101038696     12.06448646179460     21.74176778289263
  C   -4.13255108016529      9.59228479273121     24.26941132468475
  C   -4.56534154998419      8.54376905983528     25.09783010397098
  C   -3.07305719589549     10.41343538652641     24.69946665797083
  C   -6.05580360586104      8.57226351876682     22.37918463331644
  C   -8.31619583643837      7.68384974671735     22.39838497104358
  C   -7.42754154782852      8.74011265151250     22.62440546694008
  H   -7.80548190778860      9.70163074067288     22.98415572352546
  C   -0.49236740675264     11.26528487590702     18.37298315838192
  C   0.59479704459290     12.30446045425939     18.17507185866943
  C   0.23014929121700     13.68401565245108     18.72769034422134
  C   -0.66929034532586     13.56762455419509     19.95412056720122
  H   -0.92018625021544     14.56646239060386     20.33135443793058
  H   -0.15629557355661     13.02763818035882     20.76985560518644
  N   -1.90208680688281     12.87611135215776     19.57984656584954
  C   -1.77047818615072     11.64392748172514     18.86212872942202
  C   -0.48209964967796     10.12415128150455     17.38541998865832
  H   0.53949350192479      9.73073333901342     17.25158899518970
  H   -1.13827930321662      9.30933770580554     17.72104626144524
  H   -0.84096469487845     10.46081020471504     16.39607266136691
  C   -1.71718130054897      9.61641026262120     21.66724083871981
  H   -2.01094439325276      8.76322861473780     22.29805978396936
  H   -1.39773710300795     10.47390900075556     22.28430222388566
  C   -0.82087160484262      9.29637115928353     20.59511431856511
  H   -0.92362634022502      8.31135142428780     20.12087867048655
  C   0.12340863896065     10.18639980843967     20.07612709547070
  H   0.39801879190075     11.04246689311927     20.70357756064516
  H   0.95715947060528      9.77946839463000     19.49476711963493
  O   -7.13407370791186     12.22988233446467     19.45517212096298
  C   -6.32645344685162     11.62479436801474     20.34870571558606
  C   -5.67612292970225     10.68066242670661     18.42514218525120
  C   -6.71250333664324     11.78826483901729     18.14413225419944
  H   -6.27054814658138     12.65406182212063     17.63165727432108
  H   -7.61117213640095     11.44902012250195     17.60838478774165
  C   -6.06685231101775      9.24857269996668     17.97077275671079
  H   -4.70822847344134     10.93522304660384     17.96665873265725
  C   -7.35243665656412      8.78093477750689     18.66183110003553
  H   -7.62857507995587      7.77032789789808     18.31980144169001
  H   -7.21958509703057      8.74044096922863     19.75374459498651
  H   -8.20508473955224      9.44642970858761     18.44469107272255
  C   -4.91530712946988      8.29593131397585     18.31671655441148
  H   -5.14401772419631      7.27315414918978     17.97358711986188
  H   -3.97509731575031      8.62640761400093     17.84725162118864
  H   -4.74473819604901      8.26378948933626     19.40531619127090
  C   -6.25378574619379      9.26460048596256     16.44764709007439
  H   -7.09324447645303      9.90776683607098     16.13566499289195
  H   -5.34184907453606      9.62376004630148     15.94227689719719
  H   -6.46615304958617      8.24797535533286     16.07857582684594
  C   -5.58706860670467      7.33034725730961     21.91543871542695
  C   -6.47500602847914      6.27365008411029     21.70547572014475
  C   -7.84313627430263      6.45072349037983     21.94070017080146
  H   -4.51925178834636      7.20362704263487     21.70655200024835
  H   -6.09919154509743      5.31268956502906     21.34213067597589
  C   -3.95418604068981      8.32883272673770     26.33709403462023
  C   -2.91208060339019      9.15749524747496     26.76331360258345
  C   -2.47492780236207     10.20354068330963     25.94267709558556
  H   -2.72588778136513     11.22466415397223     24.05102200047502
  H   -1.65623327316614     10.85195831081780     26.26841038543062
  H   -5.38573703401317      7.89626182341250     24.77545684856042
  H   -4.29961358951954      7.50999047149661     26.97523463318312
  H   1.52726804784510     11.93862468722871     18.64786302772149
  H   0.83238836068688     12.38952489060227     17.09886985108153
  H   1.13581392347649     14.25846742493822     18.98358857920980
  H   -0.31677894064050     14.26644798013986     17.96612605147839
  C   -3.14692886714534     13.47769227432381     19.74168240517826
  O   -4.11068403890499     13.21085435372725     19.03866557982800
  C   -3.27318713854274     14.49099539704477     20.86510241593762
  H   -8.54134778212359      5.62783458433121     21.76157963669737
  H   -2.43642900121274      8.98599339769576     27.73338406514177
  H   -8.05857037156301     14.61557442429162     23.40510037709067
  H   -9.38528486069561      7.82787038945948     22.58085752542994
  H   -4.32904149631226     14.50553439563998     21.16638271025251
  H   -2.64543887279157     14.25317439545981     21.73600001525888
  H   -3.01485926691000     15.50398228649751     20.51475390179904
