# Supplementary material for: Origins of Enhanced Enantioselectivity in the Pd-Catalyzed Decarboxylative Allylic Alkylation of N-Benzoyl Lactams
Source: Catalysts. Author manuscript; Available in PMC 2023 Nov 21. (PMC10662798; doi:10.3390/catal13091258)
Supplement: supplementary material [file NIHMS1937657-supplement-supplementary_material.zip › Supporting Information Files/structures/TS7a_iv.xyz]

93
Coordinates from ORCA-job TS1b_04_r2SCAN
  Pd  -2.21553763929103      4.94198871863380     16.19110384026629
  P   -2.06999683302835      5.46019621323830     18.33059763899401
  O   -2.70236071224717      5.19850452452341     14.03335194342939
  N   -4.16878598261620      6.03426176697922     16.33467316831953
  C   -2.48262181116245      7.23596295475489     18.59068030501285
  C   -1.74517301248179      8.00213646689420     19.50872913444711
  H   -0.92622922717957      7.53301735111525     20.05948381775397
  C   -2.04377980095815      9.34579983051692     19.74627452468755
  H   -1.45090348999040      9.91097418035913     20.47134764012874
  C   -3.10307740709480      9.95412645759551     19.06925220715940
  C   -3.84993071729796      9.21408559511628     18.15451715746725
  H   -4.67853978081893      9.67714562660670     17.61628647002496
  C   -3.55413733907738      7.86298737665984     17.89298687168738
  C   -0.49241603238597      5.24658944445962     19.23320052180127
  C   -0.38405320155240      4.54240699253920     20.44284254925510
  C   0.66842923571171      5.78142816531098     18.64292821407764
  C   -3.30087027976487      4.59641762414632     19.38454424191562
  C   -5.04354890643308      4.55151539530395     21.07603309972162
  C   -4.09911482713894      5.26211179054417     20.32830349879064
  H   -3.99154690207290      6.34099295559222     20.47304167169727
  C   -0.72723420308725      5.58824181474160     12.81641386440824
  C   -0.01347589687603      5.59530148083598     11.48807387830542
  C   -0.53867252473168      4.53413493921089     10.52852296328902
  C   -2.05316257185488      4.54651261249048     10.53476237777448
  H   -2.46672884700927      3.77606080540630      9.87021315252369
  H   -2.41743218826807      5.52317257214721     10.15733071119499
  N   -2.60360063031029      4.34332843288085     11.88583531453527
  C   -2.06198667628018      5.12782584450829     12.95058457733878
  C   -0.25851512120822      6.61388293139437     13.81066839552102
  H   -0.61481155905316      6.38219993537655     14.82990855431411
  H   0.84277651339816      6.67198847103067     13.82760243447381
  H   -0.63805629969642      7.62130314605226     13.55544005162695
  C   -0.52595389161111      3.72709320287931     16.12375225072262
  H   -0.73477411299763      2.98865460135345     16.91498421555335
  H   0.36226326613148      4.33067707465000     16.36931554100331
  C   -0.55834526947144      3.21756524993147     14.78372337866873
  H   -1.27147084529727      2.41178768545541     14.56079768006797
  C   0.16841368029063      3.76130545628408     13.73298774625807
  H   1.04425177636160      4.37773153122476     13.96457001278634
  H   0.21727983077128      3.21088191267147     12.79019790171642
  O   -5.49938868961837      7.83206921097799     16.50356447465745
  C   -4.38286391031357      7.17401022794718     16.89315665584282
  C   -5.30313777996719      5.72411513342854     15.45050514547831
  C   -6.07044276314892      7.06001141011656     15.41838082336438
  H   -5.90475564688267      7.62293589652690     14.48592422570057
  H   -7.15000315532290      6.97707111323727     15.60524098138109
  C   -6.11070978660671      4.49732296472488     15.96542316133683
  H   -4.90250284437948      5.46368281072008     14.45864867063849
  C   -6.62962372685624      4.72884246896215     17.38894683509039
  H   -7.21589537732391      3.85947624715475     17.72816190584648
  H   -5.80043553708624      4.86636341267153     18.09988876163547
  H   -7.28729551193050      5.61268505031621     17.45190174876086
  C   -5.19377268865664      3.26804247623905     15.93352725936498
  H   -5.73707777643418      2.37356781960499     16.28108998093326
  H   -4.83043809213324      3.08619953168178     14.91028854731976
  H   -4.31661178298299      3.41191244852314     16.58609822916645
  C   -7.28198125320665      4.25709833155149     15.00206376814057
  H   -8.00599242839531      5.08902674283860     15.00762608831377
  H   -6.91432551683777      4.11625572218016     13.97373208953385
  H   -7.83107813796026      3.34888168075114     15.30011606877673
  C   -3.45425590776810      3.20970774159966     19.21051610779664
  C   -4.38799500643230      2.50134696128895     19.96888279343391
  C   -5.18967969835594      3.17279365008241     20.89882070292499
  H   -5.67006180885167      5.08117634468467     21.79982474974690
  H   -2.84560804685780      2.69153287802061     18.46209113505514
  H   -4.50104762244342      1.42329895734240     19.82177638588012
  C   0.86445216598526      4.38210317731767     21.05321597457772
  C   2.01055682581056      4.92779759085904     20.46877491032572
  C   1.90915916231019      5.63233798636083     19.26321849881448
  H   0.58863450197043      6.32065282883949     17.69252987112682
  H   2.80339014120271      6.05786060239973     18.79841742620884
  H   -1.27791223814391      4.12158156759020     20.91208973557874
  H   0.93859403338637      3.83021287419509     21.99498260430192
  H   1.07232590786923      5.45971468052272     11.65434499680097
  H   -0.11248584859853      6.59743449104506     11.02031496330971
  H   -0.18279336094823      3.53164288816758     10.81915850191749
  H   -0.17589340213525      4.71548321788416      9.50335995218731
  C   -3.87249589198454      3.75753126798207     11.96985675318613
  O   -4.80614183717882      4.20843891713640     12.61876427795639
  C   -4.04075208264590      2.46643732349630     11.22070781724049
  C   -2.98408126110078      1.55133991020494     11.07523487923691
  C   -5.31909787961548      2.12176872977145     10.75474257414595
  C   -3.20188871642278      0.31698519702894     10.46025704523488
  C   -4.47399920501301     -0.01045429987602      9.97834153294789
  C   -5.53191860269303      0.89416107325818     10.12693687913955
  H   -6.52810979526466      0.63648025601023      9.75536182831146
  H   -6.13650357170669      2.83358641083768     10.89919428462724
  H   -1.99636651775212      1.80867364525649     11.47026587596906
  H   -4.64334904616275     -0.97641768161767      9.49327074410238
  H   -2.37816966105184     -0.39635715364955     10.36322205029615
  H   -3.34924565424977     11.00382153117212     19.25106873119701
  H   -5.93262354605945      2.62073824115271     21.48190877511173
  H   2.98506611462666      4.80103836206505     20.94932770130408
