# Supplementary material for: Origins of Enhanced Enantioselectivity in the Pd-Catalyzed Decarboxylative Allylic Alkylation of N-Benzoyl Lactams
Source: Catalysts. Author manuscript; Available in PMC 2023 Nov 21. (PMC10662798; doi:10.3390/catal13091258)
Supplement: supplementary material [file NIHMS1937657-supplement-supplementary_material.zip › Supporting Information Files/structures/TS5b_ii.xyz]

102
Coordinates from ORCA-job TS2a_02_try2
  Pd  -3.64306302685841     10.37786356694146     20.30784098343103
  P   -4.80050691692636     10.45942135639365     22.18480714822591
  O   -2.92381757498448     10.57708528300021     18.27442545927676
  N   -5.65814667472739     10.65997581978396     19.40112142287769
  C   -5.92976574403566     11.90236827965151     22.18106796161524
  C   -6.09184889778280     12.68808603937277     23.33584606325498
  H   -5.52885402921523     12.44002304554844     24.23829714367041
  C   -6.97098324002710     13.76660142310842     23.36597838010089
  H   -7.08388809465708     14.35805692847208     24.27868545522650
  C   -7.72354594411588     14.07480574250178     22.22500505879973
  C   -7.57466295374564     13.32138088185426     21.06399701508725
  H   -8.14721376483681     13.56906245155335     20.16991330283402
  C   -6.67461395778618     12.24155354980081     21.01620853421255
  C   -3.98902774661110     10.52812155460565     23.82126411544813
  C   -4.26716193900872      9.63323593274088     24.86522461486211
  C   -2.98095929009523     11.49731986606955     23.99408681534283
  C   -5.94739836899397      9.03023887204594     22.31702451448609
  C   -8.15012301500543      8.04680437663077     22.60402397266835
  C   -7.31627262528399      9.16822316617294     22.58945518604055
  H   -7.74306233381190     10.15668700338403     22.77986972002393
  C   -0.76693416491853     10.96270825627507     17.43603459077386
  C   0.28647630749383     11.96565589725934     17.04412451167896
  C   0.24037633829109     13.22050347467973     17.91087247355821
  C   -1.17480167407904     13.75943659190623     17.98993811015009
  H   -1.48882024352499     14.12814893159141     16.99221774981602
  H   -1.23885101084676     14.61491487016061     18.68026500964245
  N   -2.12769636420605     12.73013959892462     18.43606655363911
  C   -1.99123799822126     11.39210862532009     17.98811975726358
  C   -0.75277406970645      9.63966862789769     16.72587905262993
  H   0.26743032288303      9.22457952325927     16.67240624296862
  H   -1.40776442420000      8.91727647790784     17.23286443619410
  H   -1.11469961065933      9.74658906986320     15.68575762054627
  C   -1.76285321101991     10.02647203881842     21.16568353116714
  H   -2.00624932649208      9.33352645964394     21.98636696609086
  H   -1.42033094914464     10.99697395600497     21.56308758892297
  C   -0.89920497094470      9.46800228925374     20.15919925349823
  H   -1.02852294147056      8.40519585798496     19.91409166888814
  C   0.03116090180153     10.19886724811347     19.44604098245744
  H   0.29590152081538     11.19623786718310     19.81038132018082
  H   0.79346087138479      9.68514495964534     18.85517085914777
  O   -7.40998937156993     11.91436371440313     18.77707414403699
  C   -6.53529460268401     11.54592624029542     19.73079924068458
  C   -5.89757701878150     10.27052436928389     18.00206590112463
  C   -7.00677508803820     11.24579059190409     17.55754310259109
  H   -6.63704274927871     12.01678683565459     16.86727812341117
  H   -7.90125558255654     10.76261190806770     17.13941593992968
  C   -6.22954859909499      8.75852483818656     17.87257666393872
  H   -4.96491345761038     10.46583204150820     17.45070831873737
  C   -7.45464531044652      8.38741046687373     18.71576647976066
  H   -7.69045252080195      7.31667845494752     18.60670954644597
  H   -7.26985064322774      8.58217279262367     19.78334378999694
  H   -8.35243046581835      8.95373571771500     18.41580085107683
  C   -5.01273189146185      7.94811271204400     18.33702630427533
  H   -5.20391150302524      6.86813664766806     18.22503580596621
  H   -4.11575556368949      8.21323227446238     17.75550564695662
  H   -4.78537430737654      8.14858361841445     19.39696510873208
  C   -6.48790774414520      8.45185906177234     16.39107984133501
  H   -7.37661481039304      8.97586421594401     16.00275055892212
  H   -5.62244845824450      8.73994775246448     15.77161691110350
  H   -6.65901412144534      7.37242088863588     16.25080239066492
  C   -5.41771526930218      7.74833779747298     22.08091217900927
  C   -6.24202202531505      6.62638557193902     22.11043074722131
  C   -7.61251501278713      6.77930350881161     22.36273254239605
  H   -9.21834156031669      8.15814293204711     22.80347236449289
  H   -4.35258644166115      7.63812426615488     21.85238793245129
  H   -5.82765086707524      5.63230043701051     21.92255125700730
  C   -3.56018104718770      9.71010729850984     26.06872465089598
  C   -2.57495126945070     10.68741973226423     26.23414188706871
  C   -2.28601733347100     11.58548149728187     25.19591364527173
  H   -2.75609602628560     12.18995348324195     23.17711690007040
  H   -1.50999395883368     12.34429085476742     25.33053401341695
  H   -5.04410090610490      8.87320522922548     24.74672489128700
  H   -3.78086154220530      9.01463635310954     26.88143400536020
  H   1.28380054155882     11.49291734119691     17.11081474433811
  H   0.16788843854041     12.24314620136304     15.97562040459898
  H   0.60451198819690     12.99786567117472     18.92720754999426
  H   0.89753878083486     14.00524012153169     17.50240848298806
  C   -3.42384917871318     13.21680274935967     18.73332935938208
  O   -4.41234510072940     12.92991548638707     18.07524440924051
  C   -3.51626136119839     14.10449705074362     19.92951656383907
  C   -4.63226501073370     14.94626125768221     20.06607722601776
  C   -2.56562871225624     14.04379605344779     20.96410919091797
  C   -2.72730617198969     14.82180828984204     22.11222410834670
  C   -3.84035668479791     15.66093038758880     22.23898260750926
  C   -4.79102414325617     15.72419495538084     21.21279491059469
  H   -5.65936201649026     16.38093790259072     21.31422262519459
  H   -5.36829972190948     14.97134642144271     19.25756051121542
  H   -3.96837723814272     16.26877184788149     23.13965416188195
  H   -1.98533983256150     14.77252373330933     22.91523193563946
  H   -1.71435262297431     13.36439598291070     20.85930528603899
  C   -8.49865408649247      5.56572395979402     22.31106624350338
  C   -8.66754203421473     15.24135168584671     22.27708805329575
  C   -1.79736522366688     10.80162360973051     27.51575607044757
  F   -9.35880303840109     15.40190523721586     21.13803756628855
  F   -9.56333861012646     15.11370395975049     23.27947944650467
  F   -8.00545593392288     16.40192328732510     22.50814185335332
  F   -1.93007912918975     12.02939319945432     28.06603445296828
  F   -2.18885241042329      9.90703005518951     28.43860427940984
  F   -0.47506546590586     10.61651619021247     27.31260152779480
  F   -9.70418626302907      5.78604443620575     22.86395527936060
  F   -8.71452731024375      5.16815156182135     21.03627994906895
  F   -7.94632454280011      4.51531149758601     22.95189836792080
