# Supplementary material for: Origins of Enhanced Enantioselectivity in the Pd-Catalyzed Decarboxylative Allylic Alkylation of N-Benzoyl Lactams
Source: Catalysts. Author manuscript; Available in PMC 2023 Nov 21. (PMC10662798; doi:10.3390/catal13091258)
Supplement: supplementary material [file NIHMS1937657-supplement-supplementary_material.zip › Supporting Information Files/structures/TS4_iii.xyz]

81
Coordinates from ORCA-job TS7b_03_r2SCAN
  Pd  -2.32734508244911      5.01832829466147     16.28661413519041
  P   -2.12518019846808      5.47940492815667     18.43542514560841
  O   -2.91996810425561      5.07977755200541     14.20157691909559
  N   -4.19604239341446      6.28192429365847     16.50186476855579
  C   -2.39271064814871      7.26623337817197     18.77075724634414
  C   -1.59260694647463      7.93457218113294     19.71370729211640
  H   -0.81396411418409      7.37887806613390     20.24170121242756
  C   -1.77978726202876      9.28656406343513     20.00608577677470
  H   -1.14256560468564      9.77127268803263     20.75146086954374
  C   -2.78687711852434     10.00753105479460     19.35756346516315
  H   -2.94531390724956     11.06584124907761     19.58186203559736
  C   -3.59208258991904      9.36914908409356     18.41804314008869
  H   -4.37859482621837      9.92150860898218     17.90154520872825
  C   -3.41125132682346      8.00755563973436     18.10300077214947
  C   -0.58414804555997      5.09211475589237     19.34282448322547
  C   -0.55078090235801      4.31465628106140     20.51129083631659
  C   0.62477429322173      5.56176406000350     18.79522824472989
  C   -3.43934902048614      4.67340616729812     19.43607533351653
  C   -5.20865196515042      4.69995142095110     21.10071227149706
  C   -4.19967921583894      5.36259873029730     20.39404148083508
  H   -4.01018624283739      6.42324731695319     20.58304113302758
  C   -1.08345816056422      5.40335592412223     12.73462706197646
  C   -0.55778920742559      5.25276069358465     11.32890207444087
  C   -1.19390311366295      4.09143570387292     10.56223931650701
  C   -2.69846490821169      4.05341689242872     10.79297317140128
  H   -3.14516531949868      3.17590852729071     10.29765002811243
  H   -3.16433195665309      4.95738360247824     10.34206628980647
  N   -2.96103362926338      3.96888309333780     12.21923503715514
  C   -2.34013948626540      4.87498788209377     13.08088448825389
  C   -0.51518525495443      6.51944186784375     13.55722367254109
  H   -0.77464347778932      6.40449740377497     14.62395407508476
  H   0.58449102526506      6.55936294024094     13.46845470361460
  H   -0.89856086538599      7.50699422059127     13.23229584830109
  C   -0.66794703164857      3.74465503629809     16.19707185434840
  H   -0.84559832046445      3.06167497329826     17.04380028798768
  H   0.21850764966319      4.37297264164433     16.38145398894061
  C   -0.69299546743282      3.12254167082615     14.90158583395347
  H   -1.39405838321022      2.29072434502328     14.74843730529674
  C   0.00093238931075      3.59454620326927     13.80883724124300
  H   0.81954717748943      4.30723329656566     13.95328298787709
  H   0.01362098798960      3.01621639746399     12.88205968529001
  O   -5.31792679532959      8.22049337140338     16.68086166433920
  C   -4.28926911123521      7.43183941494201     17.07994092994664
  C   -5.33560822649314      6.12902623919329     15.58686556751582
  C   -5.95397611239182      7.54161557715391     15.57683359048824
  H   -5.71972670841985      8.10294297937734     14.65797059906880
  H   -7.03905917782227      7.57031087571518     15.74990175820973
  C   -6.28453782996830      4.98101475323816     16.03440355067420
  H   -4.92891763210507      5.85981944475098     14.59937020553202
  C   -6.81614112571109      5.22434525028389     17.45133387145400
  H   -7.50260021820041      4.41484271959113     17.74735728464848
  H   -5.99400234432848      5.24686714450342     18.18304112769679
  H   -7.37341399648642      6.17330827828752     17.52907711026993
  C   -5.50724986538168      3.66007960874521     15.99259099924543
  H   -6.15835884251004      2.82073510434005     16.28790296005981
  H   -5.11123641667233      3.46434854446284     14.98355149275642
  H   -4.64513589645313      3.68868529971428     16.67742900939943
  C   -7.44721549399775      4.90194415041512     15.03566986181909
  H   -8.07752443460503      5.80640269028399     15.04884476172336
  H   -7.07681279682471      4.75914972024994     14.00644021702867
  H   -8.09906287760620      4.04745119131511     15.27905469011894
  C   -3.69574919320754      3.30992425229762     19.20714559516954
  C   -4.69355519182088      2.64791239920214     19.92514057830815
  C   -5.45723076388396      3.34413463488159     20.86887397962933
  H   -5.80381036150869      5.24891701784889     21.83654477941395
  H   -6.24885788254385      2.82938239818534     21.42127459513170
  H   -3.11450249863959      2.77468003415158     18.44863148656152
  H   -4.88487798109645      1.58737302780970     19.73690833911601
  C   0.67145432510734      4.01890648188175     21.12392597884797
  C   1.86655796156336      4.49978919043849     20.58211573221762
  C   1.84032802591403      5.27619503803143     19.41769973413960
  H   0.60372243969705      6.16036680734462     17.87808304257840
  H   2.82052626197051      4.26647137845390     21.06395810867251
  H   2.77277334499066      5.65148796323384     18.98599712525025
  H   -1.48221036002680      3.94263283861556     20.94737515928483
  H   0.68681788576926      3.41169960330811     22.03388764379148
  H   0.54281579957084      5.12665096368657     11.35393621485888
  H   -0.72220086560351      6.19980721964118     10.77069969218711
  H   -0.76727981859552      3.13299525955487     10.90256356313470
  H   -0.98055038560466      4.17476480607226      9.48373361052803
  H   -3.91959826494291      3.77960319681632     12.49590706651782
