# Supplementary material for: Origins of Enhanced Enantioselectivity in the Pd-Catalyzed Decarboxylative Allylic Alkylation of N-Benzoyl Lactams
Source: Catalysts. Author manuscript; Available in PMC 2023 Nov 21. (PMC10662798; doi:10.3390/catal13091258)
Supplement: XML [file NIHMS1937657-supplement-XML.xml]

<?xml version="1.0" encoding="UTF-8"?>
<!DOCTYPE article PUBLIC "-//NLM//DTD JATS (Z39.96) Journal Publishing DTD v1.3 20210610//EN" "JATS-journalpublishing1-3.dtd">
<article xmlns:mml="http://www.w3.org/1998/Math/MathML" xmlns:xlink="http://www.w3.org/1999/xlink" article-type="rapid-communication" dtd-version="1.3" xml:lang="en">
  <front>
    <journal-meta>
      <journal-id journal-id-type="publisher-id">catalysts</journal-id>
      <journal-title-group>
        <journal-title>Catalysts</journal-title>
        <abbrev-journal-title abbrev-type="publisher">Catalysts</abbrev-journal-title>
        <abbrev-journal-title abbrev-type="pubmed">Catalysts</abbrev-journal-title>
      </journal-title-group>
      <issn pub-type="epub">2073-4344</issn>
      <publisher>
        <publisher-name>MDPI</publisher-name>
      </publisher>
    </journal-meta>
    <article-meta>
      <article-id pub-id-type="doi">10.3390/catal13091258</article-id>
      <article-id pub-id-type="publisher-id">catalysts-13-01258</article-id>
      <article-categories>
        <subj-group>
          <subject>Communication</subject>
        </subj-group>
      </article-categories>
      <title-group>
        <article-title>Origins of Enhanced Enantioselectivity in the Pd-Catalyzed Decarboxylative Allylic Alkylation of <italic>N</italic>-Benzoyl Lactams <xref rid="fn1-catalysts-13-01258" ref-type="fn">&#x2020;</xref></article-title>
      </title-group>
      <contrib-group>
        <contrib contrib-type="author">
          <contrib-id contrib-id-type="orcid" authenticated="true">https://orcid.org/0000-0002-2914-2008</contrib-id>
          <name>
            <surname>Cusumano</surname>
            <given-names>Alexander Q.</given-names>
          </name>
          <xref rid="af1-catalysts-13-01258" ref-type="aff">1</xref>
        </contrib>
        <contrib contrib-type="author">
          <contrib-id contrib-id-type="orcid" authenticated="true">https://orcid.org/0000-0001-8289-3102</contrib-id>
          <name>
            <surname>Zhang</surname>
            <given-names>Tianyi</given-names>
          </name>
          <xref rid="af1-catalysts-13-01258" ref-type="aff">1</xref>
        </contrib>
        <contrib contrib-type="author">
          <contrib-id contrib-id-type="orcid" authenticated="true">https://orcid.org/0000-0003-0097-5716</contrib-id>
          <name>
            <surname>Goddard</surname>
            <given-names>William A.</given-names>
            <suffix>III</suffix>
          </name>
          <xref rid="af2-catalysts-13-01258" ref-type="aff">2</xref>
          <xref rid="c1-catalysts-13-01258" ref-type="corresp">*</xref>
        </contrib>
        <contrib contrib-type="author">
          <contrib-id contrib-id-type="orcid" authenticated="true">https://orcid.org/0000-0001-9837-1528</contrib-id>
          <name>
            <surname>Stoltz</surname>
            <given-names>Brian M.</given-names>
          </name>
          <xref rid="af1-catalysts-13-01258" ref-type="aff">1</xref>
          <xref rid="c1-catalysts-13-01258" ref-type="corresp">*</xref>
        </contrib>
      </contrib-group>
      <contrib-group>
        <contrib contrib-type="editor">
          <name>
            <surname>Kowalska</surname>
            <given-names>Ewa</given-names>
          </name>
          <role>Academic Editor</role>
        </contrib>
        <contrib contrib-type="editor">
          <name>
            <surname>Kobayashi</surname>
            <given-names>Yuichi</given-names>
          </name>
          <role>Academic Editor</role>
        </contrib>
      </contrib-group>
      <aff id="af1-catalysts-13-01258"><label>1</label>The Warren and Katharine Schlinger Laboratory for Chemistry and Chemical Engineering, Division of Chemistry and Chemical Engineering, California Institute of Technology, Pasadena, CA 91125, USA; <email>alex.cusumano@gmail.com</email> (A.Q.C.); <email>tz6009@princeton.edu</email> (T.Z.)</aff>
      <aff id="af2-catalysts-13-01258"><label>2</label>Materials and Process Simulation Center, Beckman Institute, California Institute of Technology, Pasadena, CA 91125, USA</aff>
      <author-notes>
        <corresp id="c1-catalysts-13-01258"><label>*</label>Correspondence: <email>wag@caltech.edu</email> (W.A.G.III); <email>stoltz@caltech.edu</email> (B.M.S.)</corresp>
        <fn id="fn1-catalysts-13-01258">
          <label>&#x2020;</label>
          <p>Dedicated to the memory of the late Professor Jiro Tsuji (1927&#x2013;2022), a true pioneer, scholar, scientist, and friend.</p>
        </fn>
      </author-notes>
      <pub-date pub-type="epub">
        <day>30</day>
        <month>08</month>
        <year>2023</year>
      </pub-date>
      <pub-date pub-type="collection">
        <month>09</month>
        <year>2023</year>
      </pub-date>
      <volume>13</volume>
      <issue>9</issue>
      <elocation-id>1258</elocation-id>
      <history>
        <date date-type="received">
          <day>20</day>
          <month>07</month>
          <year>2023</year>
        </date>
        <date date-type="rev-recd">
          <day>22</day>
          <month>08</month>
          <year>2023</year>
        </date>
        <date date-type="accepted">
          <day>25</day>
          <month>08</month>
          <year>2023</year>
        </date>
      </history>
      <permissions>
        <copyright-statement>&#xA9; 2023 by the authors.</copyright-statement>
        <copyright-year>2023</copyright-year>
        <license license-type="open-access">
          <license-p>Licensee MDPI, Basel, Switzerland. This article is an open access article distributed under the terms and conditions of the Creative Commons Attribution (CC BY) license (<ext-link ext-link-type="uri" xlink:href="https://creativecommons.org/licenses/by/4.0/">https://creativecommons.org/licenses/by/4.0/</ext-link>).</license-p>
        </license>
      </permissions>
      <abstract>
        <p>We explore the origins of the marked improvement in enantioselectivity in the inner-sphere (PHOX)Pd-catalyzed allylic alkylation of <italic>N</italic>-benzoyl lactam nucleophiles over their carbocyclic counterparts. We employ density functional theory calculations to aid in the interpretation of experimental results. Ultimately, we propose that the enhancement in enantioselectivity arises primarily from noncovalent interactions between the substrate and ligand rather than secondary substrate chelation, as previously hypothesized.</p>
      </abstract>
      <kwd-group>
        <kwd>C(sp<sup>3</sup>)&#x2013;C(sp<sup>3</sup>) cross-coupling</kwd>
        <kwd>asymmetric catalysis</kwd>
        <kwd>computation</kwd>
        <kwd>allylic alkylation</kwd>
      </kwd-group>
      <funding-group>
        <award-group>
          <funding-source>NIH-NIGMS</funding-source>
          <award-id>R35GM145239</award-id>
        </award-group>
        <award-group>
          <funding-source>Caltech High Performance Computing Center</funding-source>
        </award-group>
        <award-group>
          <funding-source>NSF</funding-source>
          <award-id>CBET-2005250</award-id>
        </award-group>
        <funding-statement>The NIH-NIGMS (R35GM145239), Heritage Medical Research Investigators Program, and Caltech are thanked for their support of our research program. We thank the Caltech High Performance Computing Center for support. W.A.G. thanks the NSF (CBET-2005250) for support.</funding-statement>
      </funding-group>
    </article-meta>
  </front>
  <body>
    <sec id="sec1-catalysts-13-01258" sec-type="intro">
      <title>1. Introduction</title>
      <p>The Pd-catalyzed decarboxylative asymmetric allylic alkylation of <italic>hard</italic> enolate nucleophiles is a proven tactic for the formation of all-carbon quaternary stereogenic centers [<xref ref-type="bibr" rid="B1-catalysts-13-01258">1</xref>,<xref ref-type="bibr" rid="B2-catalysts-13-01258">2</xref>]. Employing chiral <italic>tert</italic>-butyl phosphinooxazoline (<italic>t</italic>-BuPHOX) ligands renders the transformation asymmetric, with an enantiodetermining inner-sphere reductive elimination [<xref ref-type="bibr" rid="B3-catalysts-13-01258">3</xref>,<xref ref-type="bibr" rid="B4-catalysts-13-01258">4</xref>,<xref ref-type="bibr" rid="B5-catalysts-13-01258">5</xref>,<xref ref-type="bibr" rid="B6-catalysts-13-01258">6</xref>,<xref ref-type="bibr" rid="B7-catalysts-13-01258">7</xref>,<xref ref-type="bibr" rid="B8-catalysts-13-01258">8</xref>,<xref ref-type="bibr" rid="B9-catalysts-13-01258">9</xref>] (<xref ref-type="fig" rid="catalysts-13-01258-f001">Figure 1</xref>A). Despite extensive ligand optimization efforts, enantioenrichment of carbocyclic ketone products (<bold>2</bold>), derived from b-ketoesters (<bold>1</bold>) or enol carbonates, are generally limited to 80&#x2013;90% ee. In contrast, <italic>N</italic>-benzoyl lactams (<bold>3</bold>) undergo the analogous transformation with markedly higher levels of enantioselectivity, often &#x2265;99% ee (<bold>4</bold>) [<xref ref-type="bibr" rid="B10-catalysts-13-01258">10</xref>]. This represents a substantial increase in the effective difference in barrier height between diastereomeric enantiodetermining transition states (&#x394;&#x394;G<sup>&#x2021;</sup>), from <italic>ca</italic>. 1.6 to &gt;3.3 kcal/mol (Effective &#x394;&#x394;G<sup>&#x2021;</sup> calculated from Eyring equation at 40 &#xB0;C. Note the effective &#x394;&#x394;G<sup>&#x2021;</sup> may not directly correspond to the free energy difference between only the two lowest diastereomeric transition states if multiple low energy conformeric transition states are present) (<xref ref-type="fig" rid="catalysts-13-01258-f001">Figure 1</xref>B). Compared to their carbocyclic counterparts, the lactam substrate class would afford a potentially more electron-rich Pd-enolate, which may serve to reinforce a highly selective inner-sphere mechanism over a poorly selective outer-sphere process [<xref ref-type="bibr" rid="B7-catalysts-13-01258">7</xref>]. However, we also posited that the presence of an adjacent Lewis basic carbonyl group may enable additional interactions with the metal center. To independently examine each of these variables, we explored the a- and b-enaminone substrate classes (<xref ref-type="fig" rid="catalysts-13-01258-f001">Figure 1</xref>C). Of note, a-enaminones (<bold>5</bold>) with a-heteroatom chelating groups retain the high levels of enantioselectivity of the <italic>N</italic>-benzoyl lactam substrate class [<xref ref-type="bibr" rid="B11-catalysts-13-01258">11</xref>], while b-enaminones (<bold>6</bold>) featuring more electron-rich enolates but lacking the ability to engage in hypothesized secondary interactions afford products in &lt;90% ee [<xref ref-type="bibr" rid="B12-catalysts-13-01258">12</xref>]. These results suggest that the a-heteroatom-containing fragment of the substrate appears to play a key part in improving enantioselectivity. Here, we employ computational tools to elucidate this role, ultimately deepening our understanding of the origins of enantioselectivity in the inner-sphere allylic alkylation reaction.</p>
    </sec>
    <sec id="sec2-catalysts-13-01258" sec-type="results">
      <title>2. Results and Discussion</title>
      <p>The enantiodetermining C&#x2013;C bond formation in the (PHOX)Pd-catalyzed asymmetric allylic alkylation occurs via a seven-centered pericyclic transition state [<xref ref-type="bibr" rid="B7-catalysts-13-01258">7</xref>,<xref ref-type="bibr" rid="B13-catalysts-13-01258">13</xref>]. Enantioselectivity arises from preferential exposure of the <italic>Re</italic> face of the prochiral enolate ligand to the h<sup>1</sup>-allyl terminus (<bold>TS1</bold>) (<xref ref-type="fig" rid="catalysts-13-01258-f002">Figure 2</xref>A). Bond formation from the <italic>Si</italic> face (<bold>TS2</bold>) is disfavored due to steric incursions between the carbocyclic enolate backbone and the ligand scaffold. The dramatic improvement in enantioenrichment of <italic>N</italic>-benzoyl lactam products suggests an enhanced favorability of the analogous <italic>Re</italic> transition states over their <italic>Si</italic> counterparts. As similar levels of enantioselectivity were observed with a-enaminones (<xref ref-type="fig" rid="catalysts-13-01258-f001">Figure 1</xref>C), we posited that such a-heteroatom-containing motifs may reinforce the <italic>Re</italic> facial preference through axial chelation with the Pd<sup>II</sup> center in the reductive elimination transition state (<xref ref-type="fig" rid="catalysts-13-01258-f002">Figure 2</xref>B, right). To further probe this hypothesis, we turned to computations.</p>
      <p>Beginning with enolate <bold>7</bold>, derived from carbocyclic substrate <bold>1</bold>, we find a 2.0 kcal/mol preference for <bold>TS1</bold> over <bold>TS2</bold> at the revDOD-PBEP86-NL/def2-TZVPP/SMD(PhMe)//r<sup>2</sup>SCAN-D4/def2-TZVP[Pd], def2-SVP level of theory&#x2014;in accord with our prior studies (<xref ref-type="fig" rid="catalysts-13-01258-f003">Figure 3</xref>) [<xref ref-type="bibr" rid="B7-catalysts-13-01258">7</xref>]. Maintaining a similar steric profile while perturbing enolate electronics with N&#x2013;H lactam-derived enolate <bold>8</bold> did not significantly alter &#x394;&#x394;G<sup>&#x2021;</sup>. Accounting for distribution across all conformers, enantiomeric excesses of 89% and 90% are computed, respectively (experimentally, the corresponding N&#x2013;H lactam is not compatible in the transformation).</p>
      <p>We then explored the effect of <italic>N</italic>-substitution on the relative free energies. <italic>N</italic>-benzoyl substitution affords two low-energy transition states from the favored <italic>Si</italic> face&#x2014;one conformer with the flanking carbonyl of the benzoyl group oriented away from (<bold>TS5</bold>) and another toward (<bold>TS6</bold>) the metal center (<xref ref-type="fig" rid="catalysts-13-01258-f004">Figure 4</xref>). <bold>TS6</bold> is reminiscent of our chelating heteroatom hypothesis (<xref ref-type="fig" rid="catalysts-13-01258-f002">Figure 2</xref>B). However, <bold>TS5</bold> is computed to be favored over <bold>TS6</bold> by 5.2 and 4.7 kcal/mol with (<italic>S</italic>)-<italic>t</italic>-BuPHOX and (<italic>S</italic>)-(CF<sub>3</sub>)<sub>3</sub>-<italic>t</italic>-BuPHOX ligands, respectively. With regard to enantioselectivity, <bold>TS5</bold> is favored over the lowest energy <italic>Si</italic> face transition states (<bold>TS7</bold>) by 2.3 and 3.2 kcal/mol with the (<italic>S</italic>)-<italic>t</italic>-BuPHOX and (<italic>S</italic>)-(CF<sub>3</sub>)<sub>3</sub>-<italic>t</italic>-BuPHOX ligands, respectively. Computed enantiomeric excesses of 95% and 99% are found when accounting for all transition state conformers. The additional increase in &#x394;&#x394;G<sup>&#x2021;</sup> of 0.9 kcal/mol with incorporation of <italic>p</italic>-CF<sub>3</sub> groups may arise from increasing favorable electrostatic interactions between the benzoyl and PHOX ligand arene quadrupoles in <bold>TS5b</bold>. We note the electron-poor (<italic>S</italic>)-(CF<sub>3</sub>)<sub>3</sub>-<italic>t</italic>-BuPHOX ligand is also crucial in promoting the inner-sphere mechanism discussed herein over less selective outer-sphere pathways.</p>
      <p>While the computed trends in enantiomeric excess are in accord with experimental values, the energetic preference for <bold>TS5</bold> over <bold>TS6</bold> mandates a re-evaluation of our initial hypothesis regarding axial chelation. <bold>TS6a</bold> and <bold>TS6b</bold> feature axial Pd&#x2013;O distances of 2.64 and 2.63 &#xC5; (compared to equatorial Pd&#x2013;O distances of 2.20 and 2.19 &#xC5;), highlighting the lack of strong axial binding of the carbonyl oxygen. While the s-donating oxygen lone pair is repelled by the occupied axially-oriented 4d(z<sup>2</sup>) orbital of the d<sup>8</sup> Pd<sup>II</sup> center, mixing with the empty 5p(z) orbital may contribute to a partial s bonding interaction (for further discussion on such 3-center 4-electron bonding arrays in d<sup>8</sup> complexes, see [<xref ref-type="bibr" rid="B14-catalysts-13-01258">14</xref>]). Geometric constraints inhibit &#x3C0; bonding interactions with the carbonyl group. We also suspect an electrostatic contribution to the weak Pd&#x2013;O axial binding. However, four-coordinate <bold>TS5a</bold> and <bold>TS5b</bold> are the favored conformation of the <italic>Si</italic> transition states by a considerable margin.</p>
      <p>A similar trend is observed with <italic>N</italic>-acetyl lactam transition states (<bold>TS5c</bold> and <bold>TS6c</bold>), highlighting that the preference for four-coordinate transition states is not a conformational artifact of the benzoyl arene (<xref ref-type="fig" rid="catalysts-13-01258-f005">Figure 5</xref>). Additionally, <italic>N</italic>-carbamate groups (Boc, CBz, and Fmoc) that are more Lewis basic lead to reduced enantioselectivities of 73&#x2013;87% ee. Hence, axial chelation to the square planar Pd center in the reductive elimination does not appear to enhance enantioselectivity.</p>
      <p>In lieu of secondary substrate chelation to Pd, we posit that the success of the benzoyl group lies in its ability to adopt a parallel orientation to the open face of the PHOX backbone in <bold>TS5</bold>. However, the <italic>tert</italic>-butyl group occupies this site in the <italic>Si</italic> transition state (<bold>TS7</bold>). Hence, this low-energy orientation is not accessible, and a large energetic penalty is incurred in C&#x2013;C bond formation from the <italic>Si</italic> face. The results presented herein suggest that the improved enantioselectivity observed in the <italic>N</italic>-Bz class of substrates is noncovalent in nature. While no evidence of secondary substrate chelation is found for <italic>N</italic>-Bz lactams, such interactions may prevail in other substrate classes. The detailed investigation of these systems will be reported in due course.</p>
    </sec>
    <sec id="sec3-catalysts-13-01258">
      <title>3. Computational Details</title>
      <p>All quantum mechanics calculations were carried out with the ORCA program (version 5) [<xref ref-type="bibr" rid="B15-catalysts-13-01258">15</xref>]. The r<sup>2</sup>SCAN functional [<xref ref-type="bibr" rid="B16-catalysts-13-01258">16</xref>] paired with D4 dispersion corrections [<xref ref-type="bibr" rid="B17-catalysts-13-01258">17</xref>], henceforth referred to as r<sup>2</sup>SCAN-D4, was employed for geometry optimizations and harmonic frequency calculations. Similar geometries were obtained across a variety of density functionals. For geometry optimization and harmonic frequency calculations, Pd is described by the def2-TZVP basis set [<xref ref-type="bibr" rid="B18-catalysts-13-01258">18</xref>] and the ECP28MWB small-core (18 explicit valence electrons) quasi-relativistic pseudopotential [<xref ref-type="bibr" rid="B19-catalysts-13-01258">19</xref>], while C, H, and P are assigned the def2-SVP basis. Diffuse functions are added to O, N, and F (ma-def2-SVP). All Hessians were computed analytically. Stationary points are characterized by the correct number of imaginary vibrational modes (zero for minima and one for saddle points). Cartesian coordinates of all optimized structures are included as &#x201C;.xyz&#x201D; files and are available online in a compressed zip file format (see <xref ref-type="app" rid="app1-catalysts-13-01258">Supplementary Materials</xref>).</p>
      <p>Electronic energies are further refined with single-point calculations employing the revDOD-PBEP86-NL double hybrid functional with non-local dispersion corrections [<xref ref-type="bibr" rid="B20-catalysts-13-01258">20</xref>] and the def2-TZVPP basis set on all atoms (with the ECP28MWB pseudopotential for Pd) with additional diffuse functions on O, N, and F (ma-def2-TZVPP). Solvation was accounted for with the SMD solvation model for toluene. Similar results were obtained from single-point calculations employing the range-separated hybrid wB97M-V functional [<xref ref-type="bibr" rid="B21-catalysts-13-01258">21</xref>]. To check for basis set superposition error, single-point calculations of select transition states (<bold>TS5</bold>, <bold>TS6</bold>, and <bold>TS7</bold>) were carried out with revDOD-PBEP86-NL and wB97M-V functionals paired with the quadruple-z quality (ma-)def2-QZVPP basis set. Similar results are obtained; hence, we recommend the more computationally tractable triple-z quality basis set for this application. Final Gibbs free energies were obtained by applying thermodynamic corrections obtained at the optimization level of theory to these refined electronic energies. Thermodynamic corrections from harmonic frequency calculations employ the quasi-rigid rotor harmonic oscillator approach to correct the breakdown of the harmonic oscillator approximation at low vibrational frequencies [<xref ref-type="bibr" rid="B22-catalysts-13-01258">22</xref>].</p>
      <p>All stereochemical perturbations (<italic>Re</italic>/<italic>Si</italic>, chair/boat, axial/equatorial) and conformations (carbonyl distal, carbonyl proximal) are considered for each reaction pathway. Computed enantiomeric excess accounts for contributions from all considered transition states weighted by their final relative Gibbs free energies at 40 &#xB0;C. All quantum mechanical data are included online in the <xref ref-type="app" rid="app1-catalysts-13-01258">supplementary Excel file (see Supplementary Materials)</xref>.</p>
    </sec>
  </body>
  <back>
    <app-group>
      <app id="app1-catalysts-13-01258">
        <title>Supplementary Materials</title>
        <p>The following supporting information can be downloaded at: <uri>https://www.mdpi.com/article/10.3390/catal13091258/s1</uri>, all computed quantum mechanics energies and coordinates of computed transition states.</p>
        <supplementary-material xmlns:xlink="http://www.w3.org/1999/xlink" id="catalysts-13-01258-s001" xlink:href="catalysts-13-01258-s001.zip"/>
      </app>
    </app-group>
    <notes>
      <title>Author Contributions</title>
      <p>Conceptualization, computations, manuscript preparation, A.Q.C.; Conceptualization, computations, editing, T.Z.; conceptualization, supervision, editing, B.M.S. and W.A.G.III. All authors have read and agreed to the published version of the manuscript.</p>
    </notes>
    <notes>
      <title>Data Availability Statement</title>
      <p>The authors confirm that the data supporting the findings of this study are available within the article and its <xref ref-type="app" rid="app1-catalysts-13-01258">Supplementary Materials</xref>.</p>
    </notes>
    <ack>
      <title>Acknowledgments</title>
      <p>We further thank Zachary P. Sercel for insightful discussion and assistance.</p>
    </ack>
    <notes notes-type="COI-statement">
      <title>Conflicts of Interest</title>
      <p>The authors declare no conflict of interest.</p>
    </notes>
    <ref-list>
      <title>References</title>
      <ref id="B1-catalysts-13-01258">
        <label>1.</label>
        <element-citation publication-type="journal">
          <person-group person-group-type="author">
            <name>
              <surname>Liu</surname>
              <given-names>Y.</given-names>
            </name>
            <name>
              <surname>Han</surname>
              <given-names>S.-J.</given-names>
            </name>
            <name>
              <surname>Liu</surname>
              <given-names>W.-B.</given-names>
            </name>
            <name>
              <surname>Stoltz</surname>
              <given-names>B.M.</given-names>
            </name>
          </person-group>
          <article-title>Catalytic Enantioselective Construction of Quaternary Stereocenters: Assembly of Key Building Blocks for the Synthesis of Biologically Active Molecules</article-title>
          <source>Acc. Chem. Res.</source>
          <year>2015</year>
          <volume>48</volume>
          <fpage>740</fpage>
          <lpage>751</lpage>
          <pub-id pub-id-type="doi">10.1021/ar5004658</pub-id>
        </element-citation>
      </ref>
      <ref id="B2-catalysts-13-01258">
        <label>2.</label>
        <element-citation publication-type="journal">
          <person-group person-group-type="author">
            <name>
              <surname>Trost</surname>
              <given-names>B.M.</given-names>
            </name>
            <name>
              <surname>Crawley</surname>
              <given-names>M.L.</given-names>
            </name>
          </person-group>
          <article-title>Asymmetric Transition-Metal-Catalyzed Allylic Alkylations: Applications in Total Synthesis</article-title>
          <source>Chem. Rev.</source>
          <year>2003</year>
          <volume>103</volume>
          <fpage>2921</fpage>
          <lpage>2944</lpage>
          <pub-id pub-id-type="doi">10.1021/cr020027w</pub-id>
        </element-citation>
      </ref>
      <ref id="B3-catalysts-13-01258">
        <label>3.</label>
        <element-citation publication-type="journal">
          <person-group person-group-type="author">
            <name>
              <surname>Behenna</surname>
              <given-names>D.C.</given-names>
            </name>
            <name>
              <surname>Stoltz</surname>
              <given-names>B.M.</given-names>
            </name>
          </person-group>
          <article-title>The Enantioselective Tsuji Allylation</article-title>
          <source>J. Am. Chem. Soc.</source>
          <year>2004</year>
          <volume>126</volume>
          <fpage>15044</fpage>
          <lpage>15045</lpage>
          <pub-id pub-id-type="doi">10.1021/ja044812x</pub-id>
        </element-citation>
      </ref>
      <ref id="B4-catalysts-13-01258">
        <label>4.</label>
        <element-citation publication-type="journal">
          <person-group person-group-type="author">
            <name>
              <surname>Mohr</surname>
              <given-names>J.T.</given-names>
            </name>
            <name>
              <surname>Behenna</surname>
              <given-names>D.C.</given-names>
            </name>
            <name>
              <surname>Harned</surname>
              <given-names>A.M.</given-names>
            </name>
            <name>
              <surname>Stoltz</surname>
              <given-names>B.M.</given-names>
            </name>
          </person-group>
          <article-title>Deracemization of Quaternary Stereocenters by Pd-Catalyzed Enantioconvergent Decarboxylative Allylation of Racemic &#x3B2;-Ketoesters</article-title>
          <source>Angew. Chem. Int. Ed.</source>
          <year>2005</year>
          <volume>44</volume>
          <fpage>6924</fpage>
          <lpage>6927</lpage>
          <pub-id pub-id-type="doi">10.1002/anie.200502018</pub-id>
        </element-citation>
      </ref>
      <ref id="B5-catalysts-13-01258">
        <label>5.</label>
        <element-citation publication-type="journal">
          <person-group person-group-type="author">
            <name>
              <surname>Keith</surname>
              <given-names>J.A.</given-names>
            </name>
            <name>
              <surname>Behenna</surname>
              <given-names>D.C.</given-names>
            </name>
            <name>
              <surname>Mohr</surname>
              <given-names>J.T.</given-names>
            </name>
            <name>
              <surname>Ma</surname>
              <given-names>S.</given-names>
            </name>
            <name>
              <surname>Marinescu</surname>
              <given-names>S.C.</given-names>
            </name>
            <name>
              <surname>Oxgaard</surname>
              <given-names>J.</given-names>
            </name>
            <name>
              <surname>Stoltz</surname>
              <given-names>B.M.</given-names>
            </name>
            <name>
              <surname>Goddard</surname>
              <given-names>W.A.</given-names>
            </name>
          </person-group>
          <article-title>The Inner-Sphere Process in the Enantioselective Tsuji Allylation Reaction with (<italic>S</italic>)-<italic>t</italic>-Bu-Phosphinooxazoline Ligands</article-title>
          <source>J. Am. Chem. Soc.</source>
          <year>2007</year>
          <volume>129</volume>
          <fpage>11876</fpage>
          <lpage>11877</lpage>
          <pub-id pub-id-type="doi">10.1021/ja070516j</pub-id>
        </element-citation>
      </ref>
      <ref id="B6-catalysts-13-01258">
        <label>6.</label>
        <element-citation publication-type="journal">
          <person-group person-group-type="author">
            <name>
              <surname>Keith</surname>
              <given-names>J.A.</given-names>
            </name>
            <name>
              <surname>Behenna</surname>
              <given-names>D.C.</given-names>
            </name>
            <name>
              <surname>Sherden</surname>
              <given-names>N.</given-names>
            </name>
            <name>
              <surname>Mohr</surname>
              <given-names>J.T.</given-names>
            </name>
            <name>
              <surname>Ma</surname>
              <given-names>S.</given-names>
            </name>
            <name>
              <surname>Marinescu</surname>
              <given-names>S.C.</given-names>
            </name>
            <name>
              <surname>Nielsen</surname>
              <given-names>R.J.</given-names>
            </name>
            <name>
              <surname>Oxgaard</surname>
              <given-names>J.</given-names>
            </name>
            <name>
              <surname>Stoltz</surname>
              <given-names>B.M.</given-names>
            </name>
            <name>
              <surname>Goddard</surname>
              <given-names>W.A.</given-names>
            </name>
          </person-group>
          <article-title>The Reaction Mechanism of the Enantioselective Tsuji Allylation: Inner-Sphere and Outer-Sphere Pathways, Internal Rearrangements, and Asymmetric C&#x2013;C Bond Formation</article-title>
          <source>J. Am. Chem. Soc.</source>
          <year>2012</year>
          <volume>134</volume>
          <fpage>19050</fpage>
          <lpage>19060</lpage>
          <pub-id pub-id-type="doi">10.1021/ja306860n</pub-id>
        </element-citation>
      </ref>
      <ref id="B7-catalysts-13-01258">
        <label>7.</label>
        <element-citation publication-type="journal">
          <person-group person-group-type="author">
            <name>
              <surname>Cusumano</surname>
              <given-names>A.Q.</given-names>
            </name>
            <name>
              <surname>Stoltz</surname>
              <given-names>B.M.</given-names>
            </name>
            <name>
              <surname>Goddard</surname>
              <given-names>W.A.</given-names>
            </name>
          </person-group>
          <article-title>Reaction Mechanism, Origins of Enantioselectivity, and Reactivity Trends in Asymmetric Allylic Alkylation: A Comprehensive Quantum Mechanics Investigation of a C(sp<sup>3</sup>)&#x2013;C(sp<sup>3</sup>) Cross-Coupling</article-title>
          <source>J. Am. Chem. Soc.</source>
          <year>2020</year>
          <volume>142</volume>
          <fpage>13917</fpage>
          <lpage>13933</lpage>
          <pub-id pub-id-type="doi">10.1021/jacs.0c06243</pub-id>
        </element-citation>
      </ref>
      <ref id="B8-catalysts-13-01258">
        <label>8.</label>
        <element-citation publication-type="journal">
          <person-group person-group-type="author">
            <name>
              <surname>McPherson</surname>
              <given-names>K.E.</given-names>
            </name>
            <name>
              <surname>Croatt</surname>
              <given-names>M.P.</given-names>
            </name>
            <name>
              <surname>Morehead</surname>
              <given-names>A.T.</given-names>
            </name>
            <name>
              <surname>Sargent</surname>
              <given-names>A.L.</given-names>
            </name>
          </person-group>
          <article-title>DFT Mechanistic Investigation of an Enantioselective Tsuji&#x2013;Trost Allylation Reaction</article-title>
          <source>Organometallics</source>
          <year>2018</year>
          <volume>37</volume>
          <fpage>3791</fpage>
          <lpage>3802</lpage>
          <pub-id pub-id-type="doi">10.1021/acs.organomet.8b00507</pub-id>
        </element-citation>
      </ref>
      <ref id="B9-catalysts-13-01258">
        <label>9.</label>
        <element-citation publication-type="journal">
          <person-group person-group-type="author">
            <name>
              <surname>Sherden</surname>
              <given-names>N.H.</given-names>
            </name>
            <name>
              <surname>Behenna</surname>
              <given-names>D.C.</given-names>
            </name>
            <name>
              <surname>Virgil</surname>
              <given-names>S.C.</given-names>
            </name>
            <name>
              <surname>Stoltz</surname>
              <given-names>B.M.</given-names>
            </name>
          </person-group>
          <article-title>Unusual Allylpalladium Carboxylate Complexes: Identification of the Resting State of Catalytic Enantioselective Decarboxylative Allylic Alkylation Reactions of Ketones</article-title>
          <source>Angew. Chem. Int. Ed.</source>
          <year>2009</year>
          <volume>48</volume>
          <fpage>6840</fpage>
          <lpage>6843</lpage>
          <pub-id pub-id-type="doi">10.1002/anie.200902575</pub-id>
        </element-citation>
      </ref>
      <ref id="B10-catalysts-13-01258">
        <label>10.</label>
        <element-citation publication-type="journal">
          <person-group person-group-type="author">
            <name>
              <surname>Behenna</surname>
              <given-names>D.C.</given-names>
            </name>
            <name>
              <surname>Liu</surname>
              <given-names>Y.</given-names>
            </name>
            <name>
              <surname>Yurino</surname>
              <given-names>T.</given-names>
            </name>
            <name>
              <surname>Kim</surname>
              <given-names>J.</given-names>
            </name>
            <name>
              <surname>White</surname>
              <given-names>D.E.</given-names>
            </name>
            <name>
              <surname>Virgil</surname>
              <given-names>S.C.</given-names>
            </name>
            <name>
              <surname>Stoltz</surname>
              <given-names>B.M.</given-names>
            </name>
          </person-group>
          <article-title>Enantioselective Construction of Quaternary N-Heterocycles by Palladium-Catalysed Decarboxylative Allylic Alkylation of Lactams</article-title>
          <source>Nat. Chem.</source>
          <year>2012</year>
          <volume>4</volume>
          <fpage>130</fpage>
          <lpage>133</lpage>
          <pub-id pub-id-type="doi">10.1038/nchem.1222</pub-id>
        </element-citation>
      </ref>
      <ref id="B11-catalysts-13-01258">
        <label>11.</label>
        <element-citation publication-type="journal">
          <person-group person-group-type="author">
            <name>
              <surname>Duquette</surname>
              <given-names>D.C.</given-names>
            </name>
            <name>
              <surname>Cusumano</surname>
              <given-names>A.Q.</given-names>
            </name>
            <name>
              <surname>Lefoulon</surname>
              <given-names>L.</given-names>
            </name>
            <name>
              <surname>Moore</surname>
              <given-names>J.T.</given-names>
            </name>
            <name>
              <surname>Stoltz</surname>
              <given-names>B.M.</given-names>
            </name>
          </person-group>
          <article-title>Probing Trends in Enantioinduction via Substrate Design: Palladium-Catalyzed Decarboxylative Allylic Alkylation of &#x3B1;-Enaminones</article-title>
          <source>Org. Lett.</source>
          <year>2020</year>
          <volume>22</volume>
          <fpage>4966</fpage>
          <lpage>4969</lpage>
          <pub-id pub-id-type="doi">10.1021/acs.orglett.0c01441</pub-id>
        </element-citation>
      </ref>
      <ref id="B12-catalysts-13-01258">
        <label>12.</label>
        <element-citation publication-type="journal">
          <person-group person-group-type="author">
            <name>
              <surname>Bennett</surname>
              <given-names>N.B.</given-names>
            </name>
            <name>
              <surname>Duquette</surname>
              <given-names>D.C.</given-names>
            </name>
            <name>
              <surname>Kim</surname>
              <given-names>J.</given-names>
            </name>
            <name>
              <surname>Liu</surname>
              <given-names>W.-B.</given-names>
            </name>
            <name>
              <surname>Marziale</surname>
              <given-names>A.N.</given-names>
            </name>
            <name>
              <surname>Behenna</surname>
              <given-names>D.C.</given-names>
            </name>
            <name>
              <surname>Virgil</surname>
              <given-names>S.C.</given-names>
            </name>
            <name>
              <surname>Stoltz</surname>
              <given-names>B.M.</given-names>
            </name>
          </person-group>
          <article-title>Expanding Insight into Asymmetric Palladium-Catalyzed Allylic Alkylation of N-Heterocyclic Molecules and Cyclic Ketones</article-title>
          <source>Chem. Eur. J.</source>
          <year>2013</year>
          <volume>19</volume>
          <fpage>4414</fpage>
          <lpage>4418</lpage>
          <pub-id pub-id-type="doi">10.1002/chem.201300030</pub-id>
        </element-citation>
      </ref>
      <ref id="B13-catalysts-13-01258">
        <label>13.</label>
        <element-citation publication-type="journal">
          <person-group person-group-type="author">
            <name>
              <surname>Cusumano</surname>
              <given-names>A.Q.</given-names>
            </name>
            <name>
              <surname>Goddard</surname>
              <given-names>W.A.I.</given-names>
            </name>
            <name>
              <surname>Stoltz</surname>
              <given-names>B.M.</given-names>
            </name>
          </person-group>
          <article-title>The Transition Metal Catalyzed [&#x3C0;2s + &#x3C0;2s + &#x3C3;2s + &#x3C3;2s] Pericyclic Reaction: Woodward&#x2013;Hoffmann Rules, Aromaticity, and Electron Flow</article-title>
          <source>J. Am. Chem. Soc.</source>
          <year>2020</year>
          <volume>142</volume>
          <fpage>19033</fpage>
          <lpage>19039</lpage>
          <pub-id pub-id-type="doi">10.1021/jacs.0c09575</pub-id>
        </element-citation>
      </ref>
      <ref id="B14-catalysts-13-01258">
        <label>14.</label>
        <element-citation publication-type="journal">
          <person-group person-group-type="author">
            <name>
              <surname>Aull&#xF3;n</surname>
              <given-names>G.</given-names>
            </name>
            <name>
              <surname>Alvarez</surname>
              <given-names>S.</given-names>
            </name>
          </person-group>
          <article-title>Axial Bonding Capabilities of Square Planar d<sup>8</sup>-ML<sub>4</sub> Complexes. Theoretical Study and Structural Correlations</article-title>
          <source>Inorg. Chem.</source>
          <year>1996</year>
          <volume>35</volume>
          <fpage>3137</fpage>
          <lpage>3144</lpage>
          <pub-id pub-id-type="doi">10.1021/ic951643w</pub-id>
        </element-citation>
      </ref>
      <ref id="B15-catalysts-13-01258">
        <label>15.</label>
        <element-citation publication-type="journal">
          <person-group person-group-type="author">
            <name>
              <surname>Neese</surname>
              <given-names>F.</given-names>
            </name>
          </person-group>
          <article-title>Software Update: The ORCA Program System&#x2014;Version 5.0</article-title>
          <source>Wiley Interdiscip. Rev. Comput. Mol. Sci.</source>
          <year>2022</year>
          <volume>12</volume>
          <fpage>e1606</fpage>
          <pub-id pub-id-type="doi">10.1002/wcms.1606</pub-id>
        </element-citation>
      </ref>
      <ref id="B16-catalysts-13-01258">
        <label>16.</label>
        <element-citation publication-type="journal">
          <person-group person-group-type="author">
            <name>
              <surname>Ehlert</surname>
              <given-names>S.</given-names>
            </name>
            <name>
              <surname>Huniar</surname>
              <given-names>U.</given-names>
            </name>
            <name>
              <surname>Ning</surname>
              <given-names>J.</given-names>
            </name>
            <name>
              <surname>Furness</surname>
              <given-names>J.W.</given-names>
            </name>
            <name>
              <surname>Sun</surname>
              <given-names>J.</given-names>
            </name>
            <name>
              <surname>Kaplan</surname>
              <given-names>A.D.</given-names>
            </name>
            <name>
              <surname>Perdew</surname>
              <given-names>J.P.</given-names>
            </name>
            <name>
              <surname>Brandenburg</surname>
              <given-names>J.G.</given-names>
            </name>
          </person-group>
          <article-title>r2SCAN-D4: Dispersion Corrected Meta-Generalized Gradient Approximation for General Chemical Applications</article-title>
          <source>J. Chem. Phys.</source>
          <year>2021</year>
          <volume>154</volume>
          <fpage>061101</fpage>
          <pub-id pub-id-type="doi">10.1063/5.0041008</pub-id>
        </element-citation>
      </ref>
      <ref id="B17-catalysts-13-01258">
        <label>17.</label>
        <element-citation publication-type="journal">
          <person-group person-group-type="author">
            <name>
              <surname>Caldeweyher</surname>
              <given-names>E.</given-names>
            </name>
            <name>
              <surname>Ehlert</surname>
              <given-names>S.</given-names>
            </name>
            <name>
              <surname>Hansen</surname>
              <given-names>A.</given-names>
            </name>
            <name>
              <surname>Neugebauer</surname>
              <given-names>H.</given-names>
            </name>
            <name>
              <surname>Spicher</surname>
              <given-names>S.</given-names>
            </name>
            <name>
              <surname>Bannwarth</surname>
              <given-names>C.</given-names>
            </name>
            <name>
              <surname>Grimme</surname>
              <given-names>S.</given-names>
            </name>
          </person-group>
          <article-title>A Generally Applicable Atomic-Charge Dependent London Dispersion Correction</article-title>
          <source>J. Chem. Phys.</source>
          <year>2019</year>
          <volume>150</volume>
          <fpage>154122</fpage>
          <pub-id pub-id-type="doi">10.1063/1.5090222</pub-id>
        </element-citation>
      </ref>
      <ref id="B18-catalysts-13-01258">
        <label>18.</label>
        <element-citation publication-type="journal">
          <person-group person-group-type="author">
            <name>
              <surname>Weigend</surname>
              <given-names>F.</given-names>
            </name>
            <name>
              <surname>Ahlrichs</surname>
              <given-names>R.</given-names>
            </name>
          </person-group>
          <article-title>Balanced Basis Sets of Split Valence, Triple Zeta Valence and Quadruple Zeta Valence Quality for H to Rn: Design and Assessment of Accuracy</article-title>
          <source>Phys. Chem. Chem. Phys.</source>
          <year>2005</year>
          <volume>7</volume>
          <fpage>3297</fpage>
          <lpage>3305</lpage>
          <pub-id pub-id-type="doi">10.1039/b508541a</pub-id>
        </element-citation>
      </ref>
      <ref id="B19-catalysts-13-01258">
        <label>19.</label>
        <element-citation publication-type="journal">
          <person-group person-group-type="author">
            <name>
              <surname>Peterson</surname>
              <given-names>K.A.</given-names>
            </name>
            <name>
              <surname>Figgen</surname>
              <given-names>D.</given-names>
            </name>
            <name>
              <surname>Goll</surname>
              <given-names>E.</given-names>
            </name>
            <name>
              <surname>Stoll</surname>
              <given-names>H.</given-names>
            </name>
            <name>
              <surname>Dolg</surname>
              <given-names>M.</given-names>
            </name>
          </person-group>
          <article-title>Systematically Convergent Basis Sets with Relativistic Pseudopotentials. II. Small-Core Pseudopotentials and Correlation Consistent Basis Sets for the Post-<italic>d</italic> Group 16&#x2013;18 Elements</article-title>
          <source>J. Chem. Phys.</source>
          <year>2003</year>
          <volume>119</volume>
          <fpage>11113</fpage>
          <lpage>11123</lpage>
          <pub-id pub-id-type="doi">10.1063/1.1622924</pub-id>
        </element-citation>
      </ref>
      <ref id="B20-catalysts-13-01258">
        <label>20.</label>
        <element-citation publication-type="journal">
          <person-group person-group-type="author">
            <name>
              <surname>Santra</surname>
              <given-names>G.</given-names>
            </name>
            <name>
              <surname>Sylvetsky</surname>
              <given-names>N.</given-names>
            </name>
            <name>
              <surname>Martin</surname>
              <given-names>J.M.L.</given-names>
            </name>
          </person-group>
          <article-title>Minimally Empirical Double-Hybrid Functionals Trained against the GMTKN55 Database: revDSD-PBEP86-D4, revDOD-PBE-D4, and DOD-SCAN-D4</article-title>
          <source>J. Phys. Chem. A</source>
          <year>2019</year>
          <volume>123</volume>
          <fpage>5129</fpage>
          <lpage>5143</lpage>
          <pub-id pub-id-type="doi">10.1021/acs.jpca.9b03157</pub-id>
        </element-citation>
      </ref>
      <ref id="B21-catalysts-13-01258">
        <label>21.</label>
        <element-citation publication-type="journal">
          <person-group person-group-type="author">
            <name>
              <surname>Mardirossian</surname>
              <given-names>N.</given-names>
            </name>
            <name>
              <surname>Head-Gordon</surname>
              <given-names>M.</given-names>
            </name>
          </person-group>
          <article-title>wB97M-V: A Combinatorially Optimized, Range-Separated Hybrid, Meta-GGA Density Functional with VV10 Nonlocal Correlation</article-title>
          <source>J. Chem. Phys.</source>
          <year>2016</year>
          <volume>144</volume>
          <fpage>214110</fpage>
          <pub-id pub-id-type="doi">10.1063/1.4952647</pub-id>
          <pub-id pub-id-type="pmid">27276948</pub-id>
        </element-citation>
      </ref>
      <ref id="B22-catalysts-13-01258">
        <label>22.</label>
        <element-citation publication-type="journal">
          <person-group person-group-type="author">
            <name>
              <surname>Grimme</surname>
              <given-names>S.</given-names>
            </name>
          </person-group>
          <article-title>Supramolecular Binding Thermodynamics by Dispersion-Corrected Density Functional Theory</article-title>
          <source>Chem. Eur. J.</source>
          <year>2012</year>
          <volume>18</volume>
          <fpage>9955</fpage>
          <lpage>9964</lpage>
          <pub-id pub-id-type="doi">10.1002/chem.201200497</pub-id>
        </element-citation>
      </ref>
    </ref-list>
    <sec sec-type="display-objects">
      <title>Figures</title>
      <fig id="catalysts-13-01258-f001" position="float">
        <label>Figure 1</label>
        <caption>
          <p>(<bold>A</bold>) The decarboxylative asymmetric allylic alkylation of cyclic ketone nucleophiles. (<bold>B</bold>) Allylic alkylation of <italic>N</italic>-benzoyl lactams. (<bold>C</bold>) Mechanistic insights from a- and b-enaminone substrate classes.</p>
        </caption>
        <graphic xmlns:xlink="http://www.w3.org/1999/xlink" xlink:href="catalysts-13-01258-g001.tif"/>
      </fig>
      <fig id="catalysts-13-01258-f002" position="float">
        <label>Figure 2</label>
        <caption>
          <p>(<bold>A</bold>) Enantioinduction via inner-sphere reductive elimination. (<bold>B</bold>) Initial hypothesis for enhanced enantioenrichment of <italic>N</italic>-benzoyl lactam substrates as compared to cyclohexanones.</p>
        </caption>
        <graphic xmlns:xlink="http://www.w3.org/1999/xlink" xlink:href="catalysts-13-01258-g002.tif"/>
      </fig>
      <fig id="catalysts-13-01258-f003" position="float">
        <label>Figure 3</label>
        <caption>
          <p>Minor effect of alteration in enolate electronics.</p>
        </caption>
        <graphic xmlns:xlink="http://www.w3.org/1999/xlink" xlink:href="catalysts-13-01258-g003.tif"/>
      </fig>
      <fig id="catalysts-13-01258-f004" position="float">
        <label>Figure 4</label>
        <caption>
          <p>C&#x2013;C bond-forming transition states for the <italic>N</italic>-benzoyl lactam substrates.</p>
        </caption>
        <graphic xmlns:xlink="http://www.w3.org/1999/xlink" xlink:href="catalysts-13-01258-g004.tif"/>
      </fig>
      <fig id="catalysts-13-01258-f005" position="float">
        <label>Figure 5</label>
        <caption>
          <p>Comparison of relative barriers between diastereomeric C&#x2013;C bond-forming transition states in both <italic>N</italic>-Bz and <italic>N</italic>-Ac lactams.</p>
        </caption>
        <graphic xmlns:xlink="http://www.w3.org/1999/xlink" xlink:href="catalysts-13-01258-g005.tif"/>
      </fig>
    </sec>
    <fn-group>
      <fn>
        <p><bold>Disclaimer/Publisher&#x2019;s Note:</bold> The statements, opinions and data contained in all publications are solely those of the individual author(s) and contributor(s) and not of MDPI and/or the editor(s). MDPI and/or the editor(s) disclaim responsibility for any injury to people or property resulting from any ideas, methods, instructions or products referred to in the content.</p>
      </fn>
    </fn-group>
  </back>
</article>
